# Supplementary material for: Domain-Specific Computational, Functional and Structural Methods Enable Interpretation of BRCA1 BRCT Variants of Uncertain Significance
Source: Curr Oncol. 2026 Jun 11;33(6):354. doi: 10.3390/curroncol33060354 (PMC13298341; doi:10.3390/curroncol33060354)
Supplement: Supplementary file 1 [file curroncol-33-00354-s001.zip]

Archive with 8 entries (8 files):
- Supplementary_Figure1.pdf
- Supplementary_Table_1.xlsx
- Supplementary_Table_3.xlsx
- Supplementary_Table2.pdf
- Supplementary_Table4.pdf
- Supplementary_Table5.pdf
- Supplementary_Table6 .pdf
- Supplementary_Table7.pdf
