# Supplementary material for: Domain-Specific Computational, Functional and Structural Methods Enable Interpretation of BRCA1 BRCT Variants of Uncertain Significance
Source: Curr Oncol. 2026 Jun 11;33(6):354. doi: 10.3390/curroncol33060354 (PMC13298341; doi:10.3390/curroncol33060354)
Supplement: Supplementary file 1 [file curroncol-33-00354-s001.zip › Supplementary_Table_1.xlsx]

## Sheet: Supplementary Table S1
Supplementary Table S1. In Silico Tools Ranked by MolecularFeaST. 50 in silico tools ranked with a greedy method based on the ensemble results of 14 feature selection algorithms.
Rank	Tool	MI	ROC	Wilcoxon	Relieff	TreeBagger	decisionTree	ensembleBag	ensGentleBoost	ensRUSBoost	Sequential KNN	Sequential Tree	Sequential Ensemble	Sequential SVM	Sequential quadrLDA
1	CADD hg19	0.863628	0.963265	0.820408	0.84898	0.899382	0.541913	1	0.80514	0.892682	1	1	1	1	1
2	MetaRNN	0.953861	0.971429	0.828571	0.8	0.62053	1	0.943877	1	1	1	0	1	1	0
3	Clinpred	0.821375	0.877551	0.706122	0.963265	0.74092	0.588649	0.727102	0.895646	0.772434	0	0	0	0	1
4	VEST4	0.863069	0.906122	0.75102	0.746939	0.435286	0.392869	0.739201	0.451086	0.751305	0	1	1	0	0
5	BayesDel AF	0.99419	0.971429	0.828571	0.710204	0.743604	0.776452	0.886624	0.933734	0.812383	0	0	0	0	0
6	EVE	0.946904	0.771429	0.583673	0.338776	0.499366	0.469485	0.688273	0.714482	0.652865	0	0	0	0	1
7	Eigen PC	0.773731	0.844898	0.677551	0.755102	0.435059	0.667811	0.745295	0.811472	0.721753	0	0	0	0	0
8	gMVP	0.795029	0.844898	0.669388	0.885714	0.576584	0.28927	0.713258	0.726377	0.704017	0	0	0	0	0
9	PolyPhen2	0.907894	0.628571	0.526531	0.714286	0.491103	0.708819	0.657932	0.853497	0.604353	0	0	0	0	0
10	MetaSVM	0.821006	0.767347	0.583673	0.481633	0.415678	0.437929	0.595935	0.420195	0.519703	0	0	0	0	1
11	REVEL	0.809459	0.816327	0.653061	0.510204	0.567854	0.445235	0.676983	0.831145	0.613237	0	0	0	0	0
12	M-CAP	0.92207	0.820408	0.657143	0.118367	0.661179	0.374779	0.794431	0.803364	0.741295	0	0	0	0	0
13	MutPred2	0.72181	0.787755	0.616327	0.84898	0.438822	0.536437	0.609167	0.594101	0.676368	0	0	0	0	0
14	Varity R	0.769265	0.706122	0.510204	0.395918	0.572041	0.434897	0.557856	0.749333	0.59505	0	0	0	0	0
15	DEOGEN	0.776573	0.665306	0.432653	0.742857	0.606203	0.0926218	0.611686	0.673811	0.587091	0	0	0	0	0
16	BRASS NN	0.675969	0.693878	0.489796	0.55102	0.176899	0.447664	0.575758	0.494749	0.550009	0	0	0	0	0
17	MetaLR	0.75772	0.742857	0.555102	0.191837	0.493363	0.317552	0.409311	0.507814	0.528899	0	0	0	0	0
18	MVP	0.844569	0.75102	0.563265	0.212245	0.404005	0.0460794	0.550166	0.545789	0.566363	0	0	0	0	0
19	PROVEAN	0.659965	0.587755	0.318367	0.367347	0.472643	0.079063	0.580643	0.748255	0.515289	0	0	0	0	0
20	Align GVGD	0.750661	0.326531	0.387755	0.995918	0.269964	0.0333714	0.497749	0.326536	0.498432	0	0	0	0	0
21	PANTHER	0.62211	0.212245	0.0693878	0.632653	0.324348	0.0119826	0.331716	0.393664	0.300232	0	1	0	0	0
22	SiPhy_29	0.582376	0.44898	0.155102	0.322449	0.206779	0.330529	0.551312	0.773488	0.432649	0	0	0	0	0
23	Integrated fitCons	0.0934058	0.346939	0.971429	0.979592	0.328124	0.000272169	0.00390823	0	0.0440537	0	0	1	0	0
24	CONDEL	0.604055	0.514286	0.195918	0.628571	0.4999	0.157423	0.427889	0.281603	0.427371	0	0	0	0	0
25	Varity ER	0.615379	0.604082	0.342857	0.465306	0.288264	0.101886	0.417046	0.360308	0.503778	0	0	0	0	0
26	Varity R Loo	0.663524	0.563265	0.297959	0.24898	0.188601	0.0595896	0.467561	0.596948	0.452076	0	0	0	0	0
27	GERP++	0.638213	0.4	0.146939	0.35102	0.222035	0.151562	0.497169	0.593054	0.444586	0	0	0	0	0
28	Mutation Taster	0.724875	0.342857	0.82449	0.0489796	0.0781845	0.019543	0.142253	0.108706	0.120797	1	0	0	0	0
29	FATHMM XF	0.426304	0.0612245	0.840816	0.412245	0.314323	0.013023	0.0446465	0.0636414	0.229664	1	0	0	0	0
30	Varity ER LOO	0.619957	0.555102	0.281633	0.342857	0.374805	0.0396165	0.403569	0.332986	0.391412	0	0	0	0	0
31	LIST-S2	0.562062	0.465306	0.114286	0.506122	0.250039	0.0403565	0.319168	0.615072	0.330567	0	0	0	0	0
32	PrimateAI	0.524733	0.440816	0.0979592	0.514286	0.194388	0.0581199	0.389986	0.523304	0.378733	0	0	0	0	0
33	phyloP17way	0.499001	0.00816326	0.910204	0.579592	0.325085	0.02975	0.236429	0.299253	0.183823	0	0	0	0	0
34	BRASS MLR	0.613229	0.538776	0.257143	0.22449	0.173491	0.0927035	0.383274	0.306116	0.423489	0	0	0	0	0
35	phyloP30way	0.518685	0.167347	0.497959	0.526531	0.254914	0.0276051	0.379317	0.204336	0.377288	0	0	0	0	0
36	LRT	0.653761	0.371429	0.0204082	0.179592	0.258916	0.0384978	0.439155	0.53191	0.406445	0	0	0	0	0
37	phyloP100way	0.582728	0.355102	0.0734694	0.244898	0.218705	0.150524	0.386941	0.402987	0.445954	0	0	0	0	0
38	FATHMM	0.537156	0.342857	0.138776	0.612245	0.263148	0.0478644	0.16389	0.363883	0.352772	0	0	0	0	0
39	MPC	0.426179	0.306122	0.212245	0.836735	0.204013	0.0368864	0.231369	0.286212	0.236824	0	0	0	0	0
40	DANN	0.496215	0.371429	0.142857	0.306122	0.231523	0.0754155	0.374619	0.43558	0.2987	0	0	0	0	0
41	PhastCons17way	0.458579	0.195918	0.379592	0.44898	0.28532	0.0457644	0.325598	0.349142	0.21572	0	0	0	0	0
42	HUVEC	0.157611	0.122449	0.97551	0.865306	0.381877	0.000738745	0.0495891	0.0428536	0.0599633	0	0	0	0	0
43	GenoCanyon	0.448173	0.289796	0.134694	0.253061	0.240201	0.0659422	0.306383	0.453856	0.345108	0	0	0	0	0
44	bStatistic	0.105724	0.0857143	0.991837	0.914286	0.249232	0.00651444	0.0274175	0.00138181	0.0973142	0	0	0	0	0
45	SIFT	0.618603	0.126531	0.542857	0.0122449	0.102475	0.0132752	0.350404	0.365789	0.282582	0	0	0	0	0
46	phastCons30way	0.457727	0.195918	0.22449	0.428571	0.256986	0.0325567	0.222769	0.272518	0.220152	0	0	0	0	0
47	H1-hESC	0.189538	0.114286	0.926531	0.710204	0.227684	0.0157226	0.000817979	0.0345677	0.0314327	0	0	0	0	0
48	GM12878	0.092649	0.938776	0.918367	0.0122449	0.0599087	0	0	0.00584569	0	0	0	0	0	0
49	PhastCon100way	0.57295	0.0326531	0.567347	0.0489796	0.189659	0.000775596	0.235692	0.123534	0.198847	0	0	0	0	0
50	BLOSUM62	0.294951	0.0367347	0.587755	0.163265	0.205534	0.0202203	0.156871	0.203024	0.145867	0	0	0	0	0
