# Supplementary material for: Domain-Specific Computational, Functional and Structural Methods Enable Interpretation of BRCA1 BRCT Variants of Uncertain Significance
Source: Curr Oncol. 2026 Jun 11;33(6):354. doi: 10.3390/curroncol33060354 (PMC13298341; doi:10.3390/curroncol33060354)
Supplement: Supplementary file 1 [file curroncol-33-00354-s001.zip › Supplementary_Table_3.xlsx]

## Sheet: Supplementary Table S3
Supplementary Table S3. Ensemble Subspace kNN Prediction Scores and Associated Label for VUS, Not Provided, Conflicting Pathogenic and Conflicting Benign Variants. Variants ranked in descending order of score.
VUS					Not Provided					Conflicting Pathogenic					Conflicting Benign
Variant	HGVS	Score	Label		Variant	HGVS	Score	Label		Variant	HGVS	Score	Label		Variant	HGVS	Score	Label
V1740G	NM_007294.4(BRCA1):c.5219T>G (p.Val1740Gly)	1	pathogenic		W1815G	NM_007294.4(BRCA1):c.5443T>G (p.Trp1815Gly)	1	pathogenic		S1651P	NM_007294.4(BRCA1):c.4951T>C (p.Ser1651Pro)	1	pathogenic		G1748S	NM_007294.4(BRCA1):c.5242G>A (p.Gly1748Ser)	1	pathogenic
L1850P	NM_007294.4(BRCA1):c.5549T>C (p.Leu1850Pro)	1	pathogenic		Y1853D	NM_007294.4(BRCA1):c.5557T>G (p.Tyr1853Asp)	1	pathogenic		D1692V	NM_007294.4(BRCA1):c.5075A>T (p.Asp1692Val)	1	pathogenic		G1710E	NM_007294.4(BRCA1):c.5129G>A (p.Gly1710Glu)	1	pathogenic
G1656D	NM_007294.4(BRCA1):c.4967G>A (p.Gly1656Asp)	1	pathogenic		V1653L	NM_007294.4(BRCA1):c.4957G>C (p.Val1653Leu)	1	pathogenic		C1697W	NM_007294.4(BRCA1):c.5091T>G (p.Cys1697Trp)	1	pathogenic		F1772C	NM_007294.4(BRCA1):c.5315T>G (p.Phe1772Cys)	1	pathogenic
H1686P	NM_007294.4(BRCA1):c.5057A>C (p.His1686Pro)	1	pathogenic		V1653E	NM_007294.4(BRCA1):c.4958T>A (p.Val1653Glu)	1	pathogenic		T1700A	NM_007294.4(BRCA1):c.5098A>G (p.Thr1700Ala)	1	pathogenic		A1830T	NM_007294.4(BRCA1):c.5488G>A (p.Ala1830Thr)	1	pathogenic
L1701P	NM_007294.4(BRCA1):c.5102T>C (p.Leu1701Pro)	1	pathogenic		V1653G	NM_007294.4(BRCA1):c.4958T>G (p.Val1653Gly)	1	pathogenic		Y1703D	NM_007294.4(BRCA1):c.5107T>G (p.Tyr1703Asp)	1	pathogenic		V1696A	NM_007294.4(BRCA1):c.5087T>C (p.Val1696Ala)	0.9333	pathogenic
K1702R	NM_007294.4(BRCA1):c.5105A>G (p.Lys1702Arg)	1	pathogenic		S1655Y	NM_007294.4(BRCA1):c.4964C>A (p.Ser1655Tyr)	1	pathogenic		Y1703C	NM_007294.4(BRCA1):c.5108A>G (p.Tyr1703Cys)	1	pathogenic		K1711Q	NM_007294.4(BRCA1):c.5131A>C (p.Lys1711Gln)	0.9333	pathogenic
F1704I	NM_007294.4(BRCA1):c.5110T>A (p.Phe1704Ile)	1	pathogenic		G1656V	NM_007294.4(BRCA1):c.4967G>T (p.Gly1656Val)	1	pathogenic		V1713A	NM_007294.4(BRCA1):c.5138T>C (p.Val1713Ala)	1	pathogenic		A1789S	NM_007294.4(BRCA1):c.5365G>T (p.Ala1789Ser)	0.8667	pathogenic
I1707T	NM_007294.4(BRCA1):c.5120T>C (p.Ile1707Thr)	1	pathogenic		L1657Q	NM_007294.4(BRCA1):c.4970T>A (p.Leu1657Gln)	1	pathogenic		V1714A	NM_007294.4(BRCA1):c.5141T>C (p.Val1714Ala)	1	pathogenic		L1844P	NM_007294.4(BRCA1):c.5531T>C (p.Leu1844Pro)	0.8	pathogenic
I1707S	NM_007294.4(BRCA1):c.5120T>G (p.Ile1707Ser)	1	pathogenic		L1657R	NM_007294.4(BRCA1):c.4970T>G (p.Leu1657Arg)	1	pathogenic		S1722Y	NM_007294.4(BRCA1):c.5165C>A (p.Ser1722Tyr)	1	pathogenic		V1791L	NM_007294.4(BRCA1):c.5371G>T (p.Val1791Leu)	0.8	pathogenic
A1708T	NM_007294.4(BRCA1):c.5122G>A (p.Ala1708Thr)	1	pathogenic		H1686L	NM_007294.4(BRCA1):c.5057A>T (p.His1686Leu)	1	pathogenic		F1734C	NM_007294.4(BRCA1):c.5201T>G (p.Phe1734Cys)	1	pathogenic		L1844I	NM_007294.4(BRCA1):c.5530C>A (p.Leu1844Ile)	0.8	pathogenic
G1709R	NM_007294.4(BRCA1):c.5125G>A (p.Gly1709Arg)	1	pathogenic		H1686Q	NM_007294.4(BRCA1):c.5058T>G (p.His1686Gln)	1	pathogenic		R1753T	NM_007294.4(BRCA1):c.5258G>C (p.Arg1753Thr)	1	pathogenic		P1776H	NM_007294.4(BRCA1):c.5327C>A (p.Pro1776His)	0.7667	pathogenic
V1713E	NM_007294.4(BRCA1):c.5138T>A (p.Val1713Glu)	1	pathogenic		V1687D	NM_007294.4(BRCA1):c.5060T>A (p.Val1687Asp)	1	pathogenic		F1761S	NM_007294.4(BRCA1):c.5282T>C (p.Phe1761Ser)	1	pathogenic		E1661K	NM_007294.4(BRCA1):c.4981G>A (p.Glu1661Lys)	0.7667	pathogenic
S1715R	NM_007294.4(BRCA1):c.5145C>A (p.Ser1715Arg)	1	pathogenic		V1696G	NM_007294.4(BRCA1):c.5087T>G (p.Val1696Gly)	1	pathogenic		F1761C	NM_007294.4(BRCA1):c.5282T>G (p.Phe1761Cys)	1	pathogenic		Y1716C	NM_007294.4(BRCA1):c.5147A>G (p.Tyr1716Cys)	0.7667	pathogenic
W1718R	NM_007294.4(BRCA1):c.5152T>C (p.Trp1718Arg)	1	pathogenic		T1700K	NM_007294.4(BRCA1):c.5099C>A (p.Thr1700Lys)	1	pathogenic		L1780Q	NM_007294.4(BRCA1):c.5339T>A (p.Leu1780Gln)	1	pathogenic		V1791A	NM_007294.4(BRCA1):c.5372T>C (p.Val1791Ala)	0.7667	pathogenic
W1718L	NM_007294.4(BRCA1):c.5153G>T (p.Trp1718Leu)	1	pathogenic		T1700R	NM_007294.4(BRCA1):c.5099C>G (p.Thr1700Arg)	1	pathogenic		L1780R	NM_007294.4(BRCA1):c.5339T>G (p.Leu1780Arg)	1	pathogenic		Q1846H	NM_007294.4(BRCA1):c.5538G>C (p.Gln1846His)	0.7667	pathogenic
L1729Q	NM_007294.4(BRCA1):c.5186T>A (p.Leu1729Gln)	1	pathogenic		L1701Q	NM_007294.4(BRCA1):c.5102T>A (p.Leu1701Gln)	1	pathogenic		L1786R	NM_007294.4(BRCA1):c.5357T>C (p.Leu1786Pro)	1	pathogenic		P1771S	NM_007294.4(BRCA1):c.5311C>T (p.Pro1771Ser)	0.7	pathogenic
L1729P	NM_007294.4(BRCA1):c.5186T>C (p.Leu1729Pro)	1	pathogenic		K1702T	NM_007294.4(BRCA1):c.5105A>C (p.Lys1702Thr)	1	pathogenic		A1843E	NM_007294.4(BRCA1):c.5528C>A (p.Ala1843Glu)	1	pathogenic		L1705V	NM_007294.4(BRCA1):c.5113C>G (p.Leu1705Val)	0.6333	pathogenic
F1734L	NM_007294.4(BRCA1):c.5200T>C (p.Phe1734Leu)	1	pathogenic		Y1703N	NM_007294.4(BRCA1):c.5107T>A (p.Tyr1703Asn)	1	pathogenic		L1657P	NM_007294.4(BRCA1):c.4970T>C (p.Leu1657Pro)	1	pathogenic		P1749A	NM_007294.4(BRCA1):c.5245C>G (p.Pro1749Ala)	0.6333	pathogenic
E1735G	NM_007294.4(BRCA1):c.5204A>G (p.Glu1735Gly)	1	pathogenic		Y1703S	NM_007294.4(BRCA1):c.5108A>C (p.Tyr1703Ser)	1	pathogenic		V1833L	NM_007294.4(BRCA1):c.5497G>T (p.Val1833Leu)	1	pathogenic		K1759R	NM_007294.4(BRCA1):c.5276A>G (p.Lys1759Arg)	0.6333	pathogenic
H1746P	NM_007294.4(BRCA1):c.5237A>C (p.His1746Pro)	1	pathogenic		I1707N	NM_007294.4(BRCA1):c.5120T>A (p.Ile1707Asn)	1	pathogenic		V1714F	NM_007294.4(BRCA1):c.5140G>T (p.Val1714Phe)	1	pathogenic		M1689T	NM_007294.4(BRCA1):c.5066T>C (p.Met1689Thr)	0.6	pathogenic
R1751L	NM_007294.4(BRCA1):c.5252G>T (p.Arg1751Leu)	1	pathogenic		A1708S	NM_007294.4(BRCA1):c.5122G>T (p.Ala1708Ser)	1	pathogenic		R1699P	NM_007294.4(BRCA1):c.5096G>C (p.Arg1699Pro)	0.9667	pathogenic		G1770A	NM_007294.4(BRCA1):c.5309G>C (p.Gly1770Ala)	0.6	pathogenic
F1761L	NM_007294.4(BRCA1):c.5281T>C (p.Phe1761Leu)	1	pathogenic		G1709R	NM_007294.4(BRCA1):c.5125G>C (p.Gly1709Arg)	1	pathogenic		W1718G	NM_007294.4(BRCA1):c.5152T>G (p.Trp1718Gly)	0.9667	pathogenic		G1803C	NM_007294.4(BRCA1):c.5407G>T (p.Gly1803Cys)	0.6	pathogenic
C1767R	NM_007294.4(BRCA1):c.5299T>C (p.Cys1767Arg)	1	pathogenic		G1710V	NM_007294.4(BRCA1):c.5129G>T (p.Gly1710Val)	1	pathogenic		F1734L	NM_007294.4(BRCA1):c.5202T>G (p.Phe1734Leu)	0.9667	pathogenic		P1806S	NM_007294.4(BRCA1):c.5416C>T (p.Pro1806Ser)	0.6	pathogenic
C1768G	NM_007294.4(BRCA1):c.5302T>G (p.Cys1768Gly)	1	pathogenic		W1712G	NM_007294.4(BRCA1):c.5134T>G (p.Trp1712Gly)	1	pathogenic		R1751P	NM_007294.4(BRCA1):c.5252G>C (p.Arg1751Pro)	0.9667	pathogenic		V1838M	NM_007294.4(BRCA1):c.5512G>A (p.Val1838Met)	0.6	pathogenic
C1768Y	NM_007294.4(BRCA1):c.5303G>A (p.Cys1768Tyr)	1	pathogenic		W1712S	NM_007294.4(BRCA1):c.5135G>C (p.Trp1712Ser)	1	pathogenic		L1854P	NM_007294.4(BRCA1):c.5561T>C (p.Leu1854Pro)	0.9667	pathogenic		C1847F	NM_007294.4(BRCA1):c.5540G>T (p.Cys1847Phe)	0.5667	pathogenic
C1768S	NM_007294.4(BRCA1):c.5303G>C (p.Cys1768Ser)	1	pathogenic		W1712L	NM_007294.4(BRCA1):c.5135G>T (p.Trp1712Leu)	1	pathogenic		F1704Y	NM_007294.4(BRCA1):c.5111T>A (p.Phe1704Tyr)	0.9333	pathogenic		P1771L	NM_007294.4(BRCA1):c.5312C>T (p.Pro1771Leu)	0.5	benign
C1787R	NM_007294.4(BRCA1):c.5359T>C (p.Cys1787Arg)	1	pathogenic		V1713L	NM_007294.4(BRCA1):c.5137G>C (p.Val1713Leu)	1	pathogenic		G1748C	NM_007294.4(BRCA1):c.5242G>T (p.Gly1748Cys)	0.9333	pathogenic		P1776L	NM_007294.4(BRCA1):c.5327C>T (p.Pro1776Leu)	0.5	benign
A1789P	NM_007294.4(BRCA1):c.5365G>C (p.Ala1789Pro)	1	pathogenic		V1714L	NM_007294.4(BRCA1):c.5140G>C (p.Val1714Leu)	1	pathogenic		R1753S	NM_007294.4(BRCA1):c.5259A>C (p.Arg1753Ser)	0.9333	pathogenic		R1835Q	NM_007294.4(BRCA1):c.5504G>A (p.Arg1835Gln)	0.5	benign
V1791E	NM_007294.4(BRCA1):c.5372T>A (p.Val1791Glu)	1	pathogenic		V1714D	NM_007294.4(BRCA1):c.5141T>A (p.Val1714Asp)	1	pathogenic		I1766T	NM_007294.4(BRCA1):c.5297T>C (p.Ile1766Thr)	0.9333	pathogenic		Y1716S	NM_007294.4(BRCA1):c.5147A>C (p.Tyr1716Ser)	0.4667	benign
I1807L	NM_007294.4(BRCA1):c.5419A>C (p.Ile1807Leu)	1	pathogenic		L1729R	NM_007294.4(BRCA1):c.5186T>G (p.Leu1729Arg)	1	pathogenic		F1668S	NM_007294.4(BRCA1):c.5003T>C (p.Phe1668Ser)	0.9	pathogenic		T1773I	NM_007294.4(BRCA1):c.5318C>T (p.Thr1773Ile)	0.4333	benign
V1808E	NM_007294.4(BRCA1):c.5423T>A (p.Val1808Glu)	1	pathogenic		F1734V	NM_007294.4(BRCA1):c.5200T>G (p.Phe1734Val)	1	pathogenic		H1686Y	NM_007294.4(BRCA1):c.5056C>T (p.His1686Tyr)	0.9	pathogenic		R1726I	NM_007294.4(BRCA1):c.5177G>T (p.Arg1726Ile)	0.4	benign
V1808G	NM_007294.4(BRCA1):c.5423T>G (p.Val1808Gly)	1	pathogenic		F1734S	NM_007294.4(BRCA1):c.5201T>C (p.Phe1734Ser)	1	pathogenic		E1731K	NM_007294.4(BRCA1):c.5191G>A (p.Glu1731Lys)	0.8667	pathogenic		P1806A	NM_007294.4(BRCA1):c.5416C>G (p.Pro1806Ala)	0.3667	benign
R1835P	NM_007294.4(BRCA1):c.5504G>C (p.Arg1835Pro)	1	pathogenic		E1735K	NM_007294.4(BRCA1):c.5203G>A (p.Glu1735Lys)	1	pathogenic		M1775T	NM_007294.4(BRCA1):c.5324T>C (p.Met1775Thr)	0.8667	pathogenic		I1824V	NM_007294.4(BRCA1):c.5470A>G (p.Ile1824Val)	0.3667	benign
C1697S	NM_007294.4(BRCA1):c.5090G>C (p.Cys1697Ser)	0.9667	pathogenic		E1735V	NM_007294.4(BRCA1):c.5204A>T (p.Glu1735Val)	1	pathogenic		A1789D	NM_007294.4(BRCA1):c.5366C>A (p.Ala1789Asp)	0.8667	pathogenic		D1757H	NM_007294.4(BRCA1):c.5269G>C (p.Asp1757His)	0.3333	benign
T1700P	NM_007294.4(BRCA1):c.5098A>C (p.Thr1700Pro)	0.9667	pathogenic		V1736D	NM_007294.4(BRCA1):c.5207T>A (p.Val1736Asp)	1	pathogenic		V1653L	NM_007294.4(BRCA1):c.4957G>T (p.Val1653Leu)	0.8333	pathogenic		T1852I	NM_007294.4(BRCA1):c.5555C>T (p.Thr1852Ile)	0.3333	benign
L1705R	NM_007294.4(BRCA1):c.5114T>G (p.Leu1705Arg)	0.9667	pathogenic		D1739A	NM_007294.4(BRCA1):c.5216A>C (p.Asp1739Ala)	1	pathogenic		H1746D	NM_007294.4(BRCA1):c.5236C>G (p.His1746Asp)	0.8333	pathogenic		M1652L	NM_007294.4(BRCA1):c.4954A>T (p.Met1652Leu)	0.3	benign
A1708G	NM_007294.4(BRCA1):c.5123C>G (p.Ala1708Gly)	0.9667	pathogenic		G1743R	NM_007294.4(BRCA1):c.5227G>C (p.Gly1743Arg)	1	pathogenic		S1841R	NM_007294.4(BRCA1):c.5523T>G (p.Ser1841Arg)	0.8	pathogenic		V1719L	NM_007294.4(BRCA1):c.5155G>T (p.Val1719Leu)	0.3	benign
G1738A	NM_007294.4(BRCA1):c.5213G>C (p.Gly1738Ala)	0.9667	pathogenic		R1753K	NM_007294.4(BRCA1):c.5258G>A (p.Arg1753Lys)	1	pathogenic		F1704S	NM_007294.4(BRCA1):c.5111T>C (p.Phe1704Ser)	0.7333	pathogenic		E1781D	NM_007294.4(BRCA1):c.5343A>C (p.Glu1781Asp)	0.3	benign
G1748V	NM_007294.4(BRCA1):c.5243G>T (p.Gly1748Val)	0.9667	pathogenic		F1761I	NM_007294.4(BRCA1):c.5281T>A (p.Phe1761Ile)	1	pathogenic		V1809F	NM_007294.4(BRCA1):c.5425G>T (p.Val1809Phe)	0.7333	pathogenic		V1808L	NM_007294.4(BRCA1):c.5422G>T (p.Val1808Leu)	0.3	benign
D1840A	NM_007294.4(BRCA1):c.5519A>C (p.Asp1840Ala)	0.9667	pathogenic		F1761V	NM_007294.4(BRCA1):c.5281T>G (p.Phe1761Val)	1	pathogenic		R1753G	NM_007294.4(BRCA1):c.5257A>G (p.Arg1753Gly)	0.7333	pathogenic		T1834I	NM_007294.4(BRCA1):c.5501C>T (p.Thr1834Ile)	0.3	benign
V1842E	NM_007294.4(BRCA1):c.5525T>A (p.Val1842Glu)	0.9667	pathogenic		C1767S	NM_007294.4(BRCA1):c.5299T>A (p.Cys1767Ser)	1	pathogenic		Q1721P	NM_007294.4(BRCA1):c.5162A>C (p.Gln1721Pro)	0.6667	pathogenic		C1847Y	NM_007294.4(BRCA1):c.5540G>A (p.Cys1847Tyr)	0.3	benign
V1696L	NM_007294.4(BRCA1):c.5086G>C (p.Val1696Leu)	0.9333	pathogenic		C1768S	NM_007294.4(BRCA1):c.5302T>A (p.Cys1768Ser)	1	pathogenic		A1752T	NM_007294.4(BRCA1):c.5254G>A (p.Ala1752Thr)	0.5333	pathogenic		Q1826L	NM_007294.4(BRCA1):c.5477A>T (p.Gln1826Leu)	0.2667	benign
V1696L	NM_007294.4(BRCA1):c.5086G>T (p.Val1696Leu)	0.9333	pathogenic		F1772I	NM_007294.4(BRCA1):c.5314T>A (p.Phe1772Ile)	1	pathogenic		S1841T	NM_007294.4(BRCA1):c.5522G>C (p.Ser1841Thr)	0.5	benign		L1701M	NM_007294.4(BRCA1):c.5101C>A (p.Leu1701Met)	0.2667	benign
C1697S	NM_007294.4(BRCA1):c.5089T>A (p.Cys1697Ser)	0.9333	pathogenic		F1772V	NM_007294.4(BRCA1):c.5314T>G (p.Phe1772Val)	1	pathogenic		G1763V	NM_007294.4(BRCA1):c.5288G>T (p.Gly1763Val)	0.4333	benign		E1725D	NM_007294.4(BRCA1):c.5175A>C (p.Glu1725Asp)	0.2667	benign
S1715I	NM_007294.4(BRCA1):c.5144G>T (p.Ser1715Ile)	0.9333	pathogenic		F1772S	NM_007294.4(BRCA1):c.5315T>C (p.Phe1772Ser)	1	pathogenic		R1835G	NM_007294.4(BRCA1):c.5503C>G (p.Arg1835Gly)	0.3333	benign		L1795F	NM_007294.4(BRCA1):c.5383C>T (p.Leu1795Phe)	0.2667	benign
V1719E	NM_007294.4(BRCA1):c.5156T>A (p.Val1719Glu)	0.9333	pathogenic		T1773P	NM_007294.4(BRCA1):c.5317A>C (p.Thr1773Pro)	1	pathogenic		C1767F	NM_007294.4(BRCA1):c.5300G>T (p.Cys1767Phe)	0.3	benign		K1667R	NM_007294.4(BRCA1):c.5000A>G (p.Lys1667Arg)	0.2333	benign
E1735D	NM_007294.4(BRCA1):c.5205A>T (p.Glu1735Asp)	0.9333	pathogenic		M1783K	NM_007294.4(BRCA1):c.5348T>A (p.Met1783Lys)	1	pathogenic		I1807T	NM_007294.4(BRCA1):c.5420T>C (p.Ile1807Thr)	0.1333	benign		N1774S	NM_007294.4(BRCA1):c.5321A>G (p.Asn1774Ser)	0.2333	benign
G1743A	NM_007294.4(BRCA1):c.5228G>C (p.Gly1743Ala)	0.9333	pathogenic		M1783R	NM_007294.4(BRCA1):c.5348T>G (p.Met1783Arg)	1	pathogenic							D1813N	NM_007294.4(BRCA1):c.5437G>A (p.Asp1813Asn)	0.2	benign
P1749L	NM_007294.4(BRCA1):c.5246C>T (p.Pro1749Leu)	0.9333	pathogenic		C1787S	NM_007294.4(BRCA1):c.5360G>C (p.Cys1787Ser)	1	pathogenic							T1675S	NM_007294.4(BRCA1):c.5023A>T (p.Thr1675Ser)	0.2	benign
K1759N	NM_007294.4(BRCA1):c.5277G>T (p.Lys1759Asn)	0.9333	pathogenic		G1788S	NM_007294.4(BRCA1):c.5362G>A (p.Gly1788Ser)	1	pathogenic							Q1826K	NM_007294.4(BRCA1):c.5476C>A (p.Gln1826Lys)	0.2	benign
M1775I	NM_007294.4(BRCA1):c.5325G>A (p.Met1775Ile)	0.9333	pathogenic		G1788R	NM_007294.4(BRCA1):c.5362G>C (p.Gly1788Arg)	1	pathogenic							P1856T	NM_007294.4(BRCA1):c.5566C>A (p.Pro1856Thr)	0.2	benign
V1792M	NM_007294.4(BRCA1):c.5374G>A (p.Val1792Met)	0.9333	pathogenic		V1792G	NM_007294.4(BRCA1):c.5375T>G (p.Val1792Gly)	1	pathogenic							H1822R	NM_007294.4(BRCA1):c.5465A>G (p.His1822Arg)	0.2	benign
M1663K	NM_007294.4(BRCA1):c.4988T>A (p.Met1663Lys)	0.9	pathogenic		D1840H	NM_007294.4(BRCA1):c.5518G>C (p.Asp1840His)	1	pathogenic							T1691A	NM_007294.4(BRCA1):c.5071A>G (p.Thr1691Ala)	0.2	benign
E1698G	NM_007294.4(BRCA1):c.5093A>G (p.Glu1698Gly)	0.9	pathogenic		D1840V	NM_007294.4(BRCA1):c.5519A>T (p.Asp1840Val)	1	pathogenic							I1723V	NM_007294.4(BRCA1):c.5167A>G (p.Ile1723Val)	0.1667	benign
V1653M	NM_007294.4(BRCA1):c.4957G>A (p.Val1653Met)	0.8667	pathogenic		W1815L	NM_007294.4(BRCA1):c.5444G>T (p.Trp1815Leu)	0.9667	pathogenic							N1742S	NM_007294.4(BRCA1):c.5225A>G (p.Asn1742Ser)	0.1667	benign
Y1703H	NM_007294.4(BRCA1):c.5107T>C (p.Tyr1703His)	0.8667	pathogenic		L1850R	NM_007294.4(BRCA1):c.5549T>G (p.Leu1850Arg)	0.9667	pathogenic							I1766V	NM_007294.4(BRCA1):c.5296A>G (p.Ile1766Val)	0.1667	benign
I1707L	NM_007294.4(BRCA1):c.5119A>C (p.Ile1707Leu)	0.8667	pathogenic		R1699G	NM_007294.4(BRCA1):c.5095C>G (p.Arg1699Gly)	0.9667	pathogenic							M1783I	NM_007294.4(BRCA1):c.5349G>A (p.Met1783Ile)	0.1667	benign
Y1716N	NM_007294.4(BRCA1):c.5146T>A (p.Tyr1716Asn)	0.8667	pathogenic		K1702N	NM_007294.4(BRCA1):c.5106A>C (p.Lys1702Asn)	0.9667	pathogenic							Y1845C	NM_007294.4(BRCA1):c.5534A>G (p.Tyr1845Cys)	0.1667	benign
V1719M	NM_007294.4(BRCA1):c.5155G>A (p.Val1719Met)	0.8667	pathogenic		K1702N	NM_007294.4(BRCA1):c.5106A>T (p.Lys1702Asn)	0.9667	pathogenic							M1650T	NM_007294.4(BRCA1):c.4949T>C (p.Met1650Thr)	0.1667	benign
V1740A	NM_007294.4(BRCA1):c.5219T>C (p.Val1740Ala)	0.8667	pathogenic		F1704V	NM_007294.4(BRCA1):c.5110T>G (p.Phe1704Val)	0.9667	pathogenic							R1762K	NM_007294.4(BRCA1):c.5285G>A (p.Arg1762Lys)	0.1333	benign
G1763R	NM_007294.4(BRCA1):c.5287G>C (p.Gly1763Arg)	0.8667	pathogenic		G1709V	NM_007294.4(BRCA1):c.5126G>T (p.Gly1709Val)	0.9667	pathogenic							T1675A	NM_007294.4(BRCA1):c.5023A>G (p.Thr1675Ala)	0.1333	benign
M1775I	NM_007294.4(BRCA1):c.5325G>T (p.Met1775Ile)	0.8667	pathogenic		W1712C	NM_007294.4(BRCA1):c.5136G>C (p.Trp1712Cys)	0.9667	pathogenic							M1827I	NM_007294.4(BRCA1):c.5481G>A (p.Met1827Ile)	0.1333	benign
C1787W	NM_007294.4(BRCA1):c.5361T>G (p.Cys1787Trp)	0.8667	pathogenic		W1712C	NM_007294.4(BRCA1):c.5136G>T (p.Trp1712Cys)	0.9667	pathogenic							A1843V	NM_007294.4(BRCA1):c.5528C>T (p.Ala1843Val)	0.1333	benign
G1788D	NM_007294.4(BRCA1):c.5363G>A (p.Gly1788Asp)	0.8667	pathogenic		F1734L	NM_007294.4(BRCA1):c.5202T>A (p.Phe1734Leu)	0.9667	pathogenic							H1672Y	NM_007294.4(BRCA1):c.5014C>T (p.His1672Tyr)	0.1333	benign
W1815S	NM_007294.4(BRCA1):c.5444G>C (p.Trp1815Ser)	0.8667	pathogenic		E1735D	NM_007294.4(BRCA1):c.5205A>C (p.Glu1735Asp)	0.9667	pathogenic							S1797L	NM_007294.4(BRCA1):c.5390C>T (p.Ser1797Leu)	0.1	benign
G1825R	NM_007294.4(BRCA1):c.5473G>A (p.Gly1825Arg)	0.8667	pathogenic		I1760N	NM_007294.4(BRCA1):c.5279T>A (p.Ile1760Asn)	0.9667	pathogenic							Y1666C	NM_007294.4(BRCA1):c.4997A>G (p.Tyr1666Cys)	0.1	benign
D1840Y	NM_007294.4(BRCA1):c.5518G>T (p.Asp1840Tyr)	0.8667	pathogenic		I1760S	NM_007294.4(BRCA1):c.5279T>G (p.Ile1760Ser)	0.9667	pathogenic							V1809I	NM_007294.4(BRCA1):c.5425G>A (p.Val1809Ile)	0.1	benign
V1696M	NM_007294.4(BRCA1):c.5086G>A (p.Val1696Met)	0.8333	pathogenic		C1768R	NM_007294.4(BRCA1):c.5302T>C (p.Cys1768Arg)	0.9667	pathogenic							V1810A	NM_007294.4(BRCA1):c.5429T>C (p.Val1810Ala)	0.1	benign
A1752G	NM_007294.4(BRCA1):c.5255C>G (p.Ala1752Gly)	0.8333	pathogenic		Y1769N	NM_007294.4(BRCA1):c.5305T>A (p.Tyr1769Asn)	0.9667	pathogenic							I1855T	NM_007294.4(BRCA1):c.5564T>C (p.Ile1855Thr)	0.1	benign
E1754K	NM_007294.4(BRCA1):c.5260G>A (p.Glu1754Lys)	0.8333	pathogenic		F1772L	NM_007294.4(BRCA1):c.5314T>C (p.Phe1772Leu)	0.9667	pathogenic							G1820S	NM_007294.4(BRCA1):c.5458G>A (p.Gly1820Ser)	0.1	benign
C1767S	NM_007294.4(BRCA1):c.5300G>C (p.Cys1767Ser)	0.8333	pathogenic		D1778Y	NM_007294.4(BRCA1):c.5332G>T (p.Asp1778Tyr)	0.9667	pathogenic							S1796P	NM_007294.4(BRCA1):c.5386T>C (p.Ser1796Pro)	0.1	benign
G1770R	NM_007294.4(BRCA1):c.5308G>A (p.Gly1770Arg)	0.8333	pathogenic		V1784E	NM_007294.4(BRCA1):c.5351T>A (p.Val1784Glu)	0.9667	pathogenic							V1741I	NM_007294.4(BRCA1):c.5221G>A (p.Val1741Ile)	0.1	benign
D1778H	NM_007294.4(BRCA1):c.5332G>C (p.Asp1778His)	0.8333	pathogenic		L1786R	NM_007294.4(BRCA1):c.5357T>G (p.Leu1786Arg)	0.9667	pathogenic							F1695L	NM_007294.4(BRCA1):c.5085T>A (p.Phe1695Leu)	0.0667	benign
V1842A	NM_007294.4(BRCA1):c.5525T>C (p.Val1842Ala)	0.8333	pathogenic		C1787S	NM_007294.4(BRCA1):c.5359T>A (p.Cys1787Ser)	0.9667	pathogenic							Q1756R	NM_007294.4(BRCA1):c.5267A>G (p.Gln1756Arg)	0.0667	benign
W1712R	NM_007294.4(BRCA1):c.5134T>C (p.Trp1712Arg)	0.8	pathogenic		V1792E	NM_007294.4(BRCA1):c.5375T>A (p.Val1792Glu)	0.9667	pathogenic							E1794K	NM_007294.4(BRCA1):c.5380G>A (p.Glu1794Lys)	0.0667	benign
V1719A	NM_007294.4(BRCA1):c.5156T>C (p.Val1719Ala)	0.8	pathogenic		P1812L	NM_007294.4(BRCA1):c.5435C>T (p.Pro1812Leu)	0.9667	pathogenic							T1802I	NM_007294.4(BRCA1):c.5405C>T (p.Thr1802Ile)	0.0667	benign
E1781K	NM_007294.4(BRCA1):c.5341G>A (p.Glu1781Lys)	0.8	pathogenic		V1833L	NM_007294.4(BRCA1):c.5497G>C (p.Val1833Leu)	0.9667	pathogenic							C1828G	NM_007294.4(BRCA1):c.5482T>G (p.Cys1828Gly)	0.0667	benign
V1809A	NM_007294.4(BRCA1):c.5426T>C (p.Val1809Ala)	0.8	pathogenic		V1833E	NM_007294.4(BRCA1):c.5498T>A (p.Val1833Glu)	0.9667	pathogenic							V1665L	NM_007294.4(BRCA1):c.4993G>C (p.Val1665Leu)	0.0333	benign
D1840N	NM_007294.4(BRCA1):c.5518G>A (p.Asp1840Asn)	0.8	pathogenic		W1837S	NM_007294.4(BRCA1):c.5510G>C (p.Trp1837Ser)	0.9667	pathogenic							E1754Q	NM_007294.4(BRCA1):c.5260G>C (p.Glu1754Gln)	0.0333	benign
W1815C	NM_007294.4(BRCA1):c.5445G>C (p.Trp1815Cys)	0.7667	pathogenic		T1685N	NM_007294.4(BRCA1):c.5054C>A (p.Thr1685Asn)	0.9333	pathogenic							T1799I	NM_007294.4(BRCA1):c.5396C>T (p.Thr1799Ile)	0.0333	benign
A1708V	NM_007294.4(BRCA1):c.5123C>T (p.Ala1708Val)	0.7667	pathogenic		H1686N	NM_007294.4(BRCA1):c.5056C>A (p.His1686Asn)	0.9333	pathogenic							P1831R	NM_007294.4(BRCA1):c.5492C>G (p.Pro1831Arg)	0.0333	benign
G1709E	NM_007294.4(BRCA1):c.5126G>A (p.Gly1709Glu)	0.7667	pathogenic		V1687F	NM_007294.4(BRCA1):c.5059G>T (p.Val1687Phe)	0.9333	pathogenic							V1842I	NM_007294.4(BRCA1):c.5524G>A (p.Val1842Ile)	0.0333	benign
W1782C	NM_007294.4(BRCA1):c.5346G>C (p.Trp1782Cys)	0.7667	pathogenic		F1695S	NM_007294.4(BRCA1):c.5084T>C (p.Phe1695Ser)	0.9333	pathogenic							T1658N	NM_007294.4(BRCA1):c.4973C>A (p.Thr1658Asn)	0	benign
F1704L	NM_007294.4(BRCA1):c.5110T>C (p.Phe1704Leu)	0.7333	pathogenic		V1696E	NM_007294.4(BRCA1):c.5087T>A (p.Val1696Glu)	0.9333	pathogenic							L1679P	NM_007294.4(BRCA1):c.5036T>C (p.Leu1679Pro)	0	benign
I1723N	NM_007294.4(BRCA1):c.5168T>A (p.Ile1723Asn)	0.7333	pathogenic		L1701R	NM_007294.4(BRCA1):c.5102T>G (p.Leu1701Arg)	0.9333	pathogenic							L1800F	NM_007294.4(BRCA1):c.5398C>T (p.Leu1800Phe)	0	benign
E1731D	NM_007294.4(BRCA1):c.5193G>T (p.Glu1731Asp)	0.7333	pathogenic		K1702E	NM_007294.4(BRCA1):c.5104A>G (p.Lys1702Glu)	0.9333	pathogenic							K1750R	NM_007294.4(BRCA1):c.5249A>G (p.Lys1750Arg)	0	benign
E1731G	NM_007294.4(BRCA1):c.5192A>G (p.Glu1731Gly)	0.7	pathogenic		F1704C	NM_007294.4(BRCA1):c.5111T>G (p.Phe1704Cys)	0.9333	pathogenic							F1668I	NM_007294.4(BRCA1):c.5002T>A (p.Phe1668Ile)	0	benign
V1808M	NM_007294.4(BRCA1):c.5422G>A (p.Val1808Met)	0.7	pathogenic		A1708P	NM_007294.4(BRCA1):c.5122G>C (p.Ala1708Pro)	0.9333	pathogenic							H1673R	NM_007294.4(BRCA1):c.5018A>G (p.His1673Arg)	0	benign
R1737I	NM_007294.4(BRCA1):c.5210G>T (p.Arg1737Ile)	0.7	pathogenic		G1710A	NM_007294.4(BRCA1):c.5129G>C (p.Gly1710Ala)	0.9333	pathogenic							M1689I	NM_007294.4(BRCA1):c.5067G>A (p.Met1689Ile)	0	benign
V1808A	NM_007294.4(BRCA1):c.5423T>C (p.Val1808Ala)	0.7	pathogenic		S1722A	NM_007294.4(BRCA1):c.5164T>G (p.Ser1722Ala)	0.9333	pathogenic							H1732R	NM_007294.4(BRCA1):c.5195A>G (p.His1732Arg)	0	benign
V1810G	NM_007294.4(BRCA1):c.5429T>G (p.Val1810Gly)	0.7	pathogenic		E1735A	NM_007294.4(BRCA1):c.5203G>C (p.Glu1735Gln)	0.9333	pathogenic							D1757N	NM_007294.4(BRCA1):c.5269G>A (p.Asp1757Asn)	0	benign
F1704L	NM_007294.4(BRCA1):c.5112T>G (p.Phe1704Leu)	0.6667	pathogenic		V1736L	NM_007294.4(BRCA1):c.5206G>C (p.Val1736Leu)	0.9333	pathogenic							R1762M	NM_007294.4(BRCA1):c.5285G>T (p.Arg1762Met)	0	benign
Y1716H	NM_007294.4(BRCA1):c.5146T>C (p.Tyr1716His)	0.6667	pathogenic		R1737S	NM_007294.4(BRCA1):c.5211A>C (p.Arg1737Ser)	0.9333	pathogenic							T1802P	NM_007294.4(BRCA1):c.5404A>C (p.Thr1802Pro)	0	benign
N1742H	NM_007294.4(BRCA1):c.5224A>C (p.Asn1742His)	0.6667	pathogenic		G1743V	NM_007294.4(BRCA1):c.5228G>T (p.Gly1743Val)	0.9333	pathogenic							V1810M	NM_007294.4(BRCA1):c.5428G>A (p.Val1810Met)	0	benign
N1742D	NM_007294.4(BRCA1):c.5224A>G (p.Asn1742Asp)	0.6667	pathogenic		K1759N	NM_007294.4(BRCA1):c.5277G>C (p.Lys1759Asn)	0.9333	pathogenic							I1858T	NM_007294.4(BRCA1):c.5573T>C (p.Ile1858Thr)	0	benign
A1752V	NM_007294.4(BRCA1):c.5255C>T (p.Ala1752Val)	0.6667	pathogenic		F1761L	NM_007294.4(BRCA1):c.5283C>A (p.Phe1761Leu)	0.9333	pathogenic							I1807V	NM_007294.4(BRCA1):c.5419A>G (p.Ile1807Val)	0	benign
V1832G	NM_007294.4(BRCA1):c.5495T>G (p.Val1832Gly)	0.6667	pathogenic		V1791G	NM_007294.4(BRCA1):c.5372T>G (p.Val1791Gly)	0.9333	pathogenic							Y1769C	NM_007294.4(BRCA1):c.5306A>G (p.Tyr1769Cys)	0	benign
D1840E	NM_007294.4(BRCA1):c.5520C>G (p.Asp1840Glu)	0.6667	pathogenic		Q1811L	NM_007294.4(BRCA1):c.5432A>T (p.Gln1811Leu)	0.9333	pathogenic
V1714I	NM_007294.4(BRCA1):c.5140G>A (p.Val1714Ile)	0.6333	pathogenic		R1835L	NM_007294.4(BRCA1):c.5504G>T (p.Arg1835Leu)	0.9333	pathogenic
K1727Q	NM_007294.4(BRCA1):c.5179A>C (p.Lys1727Gln)	0.6333	pathogenic		D1840G	NM_007294.4(BRCA1):c.5519A>G (p.Asp1840Gly)	0.9333	pathogenic
H1746Y	NM_007294.4(BRCA1):c.5236C>T (p.His1746Tyr)	0.6333	pathogenic		W1718R	NM_007294.4(BRCA1):c.5152T>A (p.Trp1718Arg)	0.9	pathogenic
E1754G	NM_007294.4(BRCA1):c.5261A>G (p.Glu1754Gly)	0.6333	pathogenic		Y1845D	NM_007294.4(BRCA1):c.5533T>G (p.Tyr1845Asp)	0.9	pathogenic
D1813Y	NM_007294.4(BRCA1):c.5437G>T (p.Asp1813Tyr)	0.6333	pathogenic		S1655A	NM_007294.4(BRCA1):c.4963T>G (p.Ser1655Ala)	0.9	pathogenic
Y1853F	NM_007294.4(BRCA1):c.5558A>T (p.Tyr1853Phe)	0.6	pathogenic		S1655C	NM_007294.4(BRCA1):c.4964C>G (p.Ser1655Cys)	0.9	pathogenic
S1651F	NM_007294.4(BRCA1):c.4952C>T (p.Ser1651Phe)	0.6	pathogenic		G1656C	NM_007294.4(BRCA1):c.4966G>T (p.Gly1656Cys)	0.9	pathogenic
E1683D	NM_007294.4(BRCA1):c.5049G>T (p.Glu1683Asp)	0.6	pathogenic		A1669D	NM_007294.4(BRCA1):c.5006C>A (p.Ala1669Asp)	0.9	pathogenic
D1733H	NM_007294.4(BRCA1):c.5197G>C (p.Asp1733His)	0.6	pathogenic		F1695C	NM_007294.4(BRCA1):c.5084T>G (p.Phe1695Cys)	0.9	pathogenic
M1783V	NM_007294.4(BRCA1):c.5347A>G (p.Met1783Val)	0.6	pathogenic		E1698A	NM_007294.4(BRCA1):c.5093A>C (p.Glu1698Ala)	0.9	pathogenic
V1833A	NM_007294.4(BRCA1):c.5498T>C (p.Val1833Ala)	0.6	pathogenic		E1698V	NM_007294.4(BRCA1):c.5093A>T (p.Glu1698Val)	0.9	pathogenic
E1836K	NM_007294.4(BRCA1):c.5506G>A (p.Glu1836Lys)	0.6	pathogenic		I1707F	NM_007294.4(BRCA1):c.5119A>T (p.Ile1707Phe)	0.9	pathogenic
S1841G	NM_007294.4(BRCA1):c.5521A>G (p.Ser1841Gly)	0.6	pathogenic		S1715T	NM_007294.4(BRCA1):c.5144G>C (p.Ser1715Thr)	0.9	pathogenic
A1669T	NM_007294.4(BRCA1):c.5005G>A (p.Ala1669Thr)	0.5667	pathogenic		S1722T	NM_007294.4(BRCA1):c.5164T>A (p.Ser1722Thr)	0.9	pathogenic
R1670G	NM_007294.4(BRCA1):c.5008A>G (p.Arg1670Gly)	0.5667	pathogenic		D1733Y	NM_007294.4(BRCA1):c.5197G>T (p.Asp1733Tyr)	0.9	pathogenic
I1680S	NM_007294.4(BRCA1):c.5039T>G (p.Ile1680Ser)	0.5667	pathogenic		R1737S	NM_007294.4(BRCA1):c.5211A>T (p.Arg1737Ser)	0.9	pathogenic
V1687L	NM_007294.4(BRCA1):c.5059G>C (p.Val1687Leu)	0.5667	pathogenic		F1761L	NM_007294.4(BRCA1):c.5283C>G (p.Phe1761Leu)	0.9	pathogenic
V1741G	NM_007294.4(BRCA1):c.5222T>G (p.Val1741Gly)	0.5667	pathogenic		C1787G	NM_007294.4(BRCA1):c.5359T>G (p.Cys1787Gly)	0.9	pathogenic
S1790P	NM_007294.4(BRCA1):c.5368T>C (p.Ser1790Pro)	0.5667	pathogenic		G1825R	NM_007294.4(BRCA1):c.5473G>C (p.Gly1825Arg)	0.9	pathogenic
A1814D	NM_007294.4(BRCA1):c.5441C>A (p.Ala1814Asp)	0.5667	pathogenic		W1837L	NM_007294.4(BRCA1):c.5510G>T (p.Trp1837Leu)	0.9	pathogenic
V1838L	NM_007294.4(BRCA1):c.5512G>T (p.Val1838Leu)	0.5667	pathogenic		V1842G	NM_007294.4(BRCA1):c.5525T>G (p.Val1842Gly)	0.9	pathogenic
M1652K	NM_007294.4(BRCA1):c.4955T>A (p.Met1652Lys)	0.5333	pathogenic		D1851Y	NM_007294.4(BRCA1):c.5551G>T (p.Asp1851Tyr)	0.8667	pathogenic
T1677I	NM_007294.4(BRCA1):c.5030C>T (p.Thr1677Ile)	0.5333	pathogenic		V1653A	NM_007294.4(BRCA1):c.4958T>C (p.Val1653Ala)	0.8667	pathogenic
H1746Q	NM_007294.4(BRCA1):c.5238C>G (p.His1746Gln)	0.5333	pathogenic		G1656S	NM_007294.4(BRCA1):c.4966G>A (p.Gly1656Ser)	0.8667	pathogenic
P1806Q	NM_007294.4(BRCA1):c.5417C>A (p.Pro1806Gln)	0.5333	pathogenic		G1656R	NM_007294.4(BRCA1):c.4966G>C (p.Gly1656Arg)	0.8667	pathogenic
F1668C	NM_007294.4(BRCA1):c.5003T>G (p.Phe1668Cys)	0.5	benign		T1685P	NM_007294.4(BRCA1):c.5053A>C (p.Thr1685Pro)	0.8667	pathogenic
N1774H	NM_007294.4(BRCA1):c.5320A>C (p.Asn1774His)	0.5	benign		V1688G	NM_007294.4(BRCA1):c.5063T>G (p.Val1688Gly)	0.8667	pathogenic
V1792L	NM_007294.4(BRCA1):c.5374G>C (p.Val1792Leu)	0.5	benign		Y1716D	NM_007294.4(BRCA1):c.5146T>G (p.Tyr1716Asp)	0.8667	pathogenic
V1665E	NM_007294.4(BRCA1):c.4994T>A (p.Val1665Glu)	0.4667	benign		R1744I	NM_007294.4(BRCA1):c.5231G>T (p.Arg1744Ile)	0.8667	pathogenic
T1684P	NM_007294.4(BRCA1):c.5050A>C (p.Thr1684Pro)	0.4667	benign		R1753I	NM_007294.4(BRCA1):c.5258G>T (p.Arg1753Ile)	0.8667	pathogenic
T1658I	NM_007294.4(BRCA1):c.4973C>T (p.Thr1658Ile)	0.4333	benign		E1754V	NM_007294.4(BRCA1):c.5261A>T (p.Glu1754Val)	0.8667	pathogenic
R1670S	NM_007294.4(BRCA1):c.5010A>T (p.Arg1670Ser)	0.4333	benign		T1777P	NM_007294.4(BRCA1):c.5329A>C (p.Thr1777Pro)	0.8667	pathogenic
E1682V	NM_007294.4(BRCA1):c.5045A>T (p.Glu1682Val)	0.4333	benign		L1786Q	NM_007294.4(BRCA1):c.5357T>A (p.Leu1786Gln)	0.8667	pathogenic
K1690E	NM_007294.4(BRCA1):c.5068A>G (p.Lys1690Glu)	0.4333	benign		C1787F	NM_007294.4(BRCA1):c.5360G>T (p.Cys1787Phe)	0.8667	pathogenic
E1694K	NM_007294.4(BRCA1):c.5080G>A (p.Glu1694Lys)	0.4333	benign		P1812S	NM_007294.4(BRCA1):c.5434C>T (p.Pro1812Ser)	0.8333	pathogenic
E1725G	NM_007294.4(BRCA1):c.5174A>G (p.Glu1725Gly)	0.4333	benign		Y1845N	NM_007294.4(BRCA1):c.5533T>A (p.Tyr1845Asn)	0.8333	pathogenic
V1791M	NM_007294.4(BRCA1):c.5371G>A (p.Val1791Met)	0.4333	benign		Q1848P	NM_007294.4(BRCA1):c.5543A>C (p.Gln1848Pro)	0.8333	pathogenic
G1803D	NM_007294.4(BRCA1):c.5408G>A (p.Gly1803Asp)	0.4333	benign		L1850Q	NM_007294.4(BRCA1):c.5549T>A (p.Leu1850Gln)	0.8333	pathogenic
V1832A	NM_007294.4(BRCA1):c.5495T>C (p.Val1832Ala)	0.4333	benign		S1655T	NM_007294.4(BRCA1):c.4963T>A (p.Ser1655Thr)	0.8333	pathogenic
F1662Y	NM_007294.4(BRCA1):c.4985T>A (p.Phe1662Tyr)	0.4	benign		G1656A	NM_007294.4(BRCA1):c.4967G>C (p.Gly1656Ala)	0.8333	pathogenic
K1667E	NM_007294.4(BRCA1):c.4999A>G (p.Lys1667Glu)	0.4	benign		K1690I	NM_007294.4(BRCA1):c.5069A>T (p.Lys1690Ile)	0.8333	pathogenic
E1694G	NM_007294.4(BRCA1):c.5081A>G (p.Glu1694Gly)	0.4	benign		R1737G	NM_007294.4(BRCA1):c.5209A>G (p.Arg1737Gly)	0.8333	pathogenic
H1746N	NM_007294.4(BRCA1):c.5236C>A (p.His1746Asn)	0.4	benign		V1741D	NM_007294.4(BRCA1):c.5222T>A (p.Val1741Asp)	0.8333	pathogenic
T1777S	NM_007294.4(BRCA1):c.5329A>T (p.Thr1777Ser)	0.4	benign		N1742Y	NM_007294.4(BRCA1):c.5224A>T (p.Asn1742Tyr)	0.8333	pathogenic
T1777I	NM_007294.4(BRCA1):c.5330C>T (p.Thr1777Ile)	0.4	benign		K1759M	NM_007294.4(BRCA1):c.5276A>T (p.Lys1759Met)	0.8333	pathogenic
Q1811H	NM_007294.4(BRCA1):c.5433G>C (p.Gln1811His)	0.4	benign		I1760T	NM_007294.4(BRCA1):c.5279T>C (p.Ile1760Thr)	0.8333	pathogenic
T1816I	NM_007294.4(BRCA1):c.5447C>T (p.Thr1816Ile)	0.4	benign		Y1769D	NM_007294.4(BRCA1):c.5305T>G (p.Tyr1769Asp)	0.8333	pathogenic
S1722C	NM_007294.4(BRCA1):c.5165C>G (p.Ser1722Cys)	0.3667	benign		G1770R	NM_007294.4(BRCA1):c.5308G>C (p.Gly1770Arg)	0.8333	pathogenic
G1763E	NM_007294.4(BRCA1):c.5288G>A (p.Gly1763Glu)	0.3667	benign		Q1779P	NM_007294.4(BRCA1):c.5336A>C (p.Gln1779Pro)	0.8333	pathogenic
I1858N	NM_007294.4(BRCA1):c.5573T>A (p.Ile1858Asn)	0.3571	benign		W1782S	NM_007294.4(BRCA1):c.5345G>C (p.Trp1782Ser)	0.8333	pathogenic
L1676S	NM_007294.4(BRCA1):c.5027T>C (p.Leu1676Ser)	0.3333	benign		E1817K	NM_007294.4(BRCA1):c.5449G>A (p.Glu1817Lys)	0.8333	pathogenic
Q1721E	NM_007294.4(BRCA1):c.5161C>G (p.Gln1721Glu)	0.3333	benign		T1834P	NM_007294.4(BRCA1):c.5500A>C (p.Thr1834Pro)	0.8333	pathogenic
R1726T	NM_007294.4(BRCA1):c.5177G>C (p.Arg1726Thr)	0.3333	benign		A1669P	NM_007294.4(BRCA1):c.5005G>C (p.Ala1669Pro)	0.8	pathogenic
G1803V	NM_007294.4(BRCA1):c.5408G>T (p.Gly1803Val)	0.3333	benign		G1709A	NM_007294.4(BRCA1):c.5126G>C (p.Gly1709Ala)	0.8	pathogenic
D1813E	NM_007294.4(BRCA1):c.5439T>A (p.Asp1813Glu)	0.3333	benign		W1712R	NM_007294.4(BRCA1):c.5134T>A (p.Trp1712Arg)	0.8	pathogenic
T1816R	NM_007294.4(BRCA1):c.5447C>G (p.Thr1816Arg)	0.3333	benign		Q1721K	NM_007294.4(BRCA1):c.5161C>A (p.Gln1721Lys)	0.8	pathogenic
T1852S	NM_007294.4(BRCA1):c.5555C>G (p.Thr1852Ser)	0.3	benign		I1723S	NM_007294.4(BRCA1):c.5168T>G (p.Ile1723Ser)	0.8	pathogenic
F1668L	NM_007294.4(BRCA1):c.5002T>C (p.Phe1668Leu)	0.3	benign		E1731Q	NM_007294.4(BRCA1):c.5191G>C (p.Glu1731Gln)	0.8	pathogenic
F1668L	NM_007294.4(BRCA1):c.5004T>G (p.Phe1668Leu)	0.3	benign		E1731D	NM_007294.4(BRCA1):c.5193G>C (p.Glu1731Asp)	0.8	pathogenic
A1693V	NM_007294.4(BRCA1):c.5078C>T (p.Ala1693Val)	0.3	benign		F1734Y	NM_007294.4(BRCA1):c.5201T>A (p.Phe1734Tyr)	0.8	pathogenic
R1758G	NM_007294.4(BRCA1):c.5272A>G (p.Arg1758Gly)	0.3	benign		R1744T	NM_007294.4(BRCA1):c.5231G>C (p.Arg1744Thr)	0.8	pathogenic
V1784I	NM_007294.4(BRCA1):c.5350G>A (p.Val1784Ile)	0.3	benign		G1748A	NM_007294.4(BRCA1):c.5243G>C (p.Gly1748Ala)	0.8	pathogenic
T1834N	NM_007294.4(BRCA1):c.5501C>A (p.Thr1834Asn)	0.3	benign		L1764Q	NM_007294.4(BRCA1):c.5291T>A (p.Leu1764Gln)	0.8	pathogenic
L1844F	NM_007294.4(BRCA1):c.5530C>T (p.Leu1844Phe)	0.3	benign		A1789G	NM_007294.4(BRCA1):c.5366C>G (p.Ala1789Gly)	0.8	pathogenic
T1658S	NM_007294.4(BRCA1):c.4973C>G (p.Thr1658Ser)	0.2667	benign		Q1811P	NM_007294.4(BRCA1):c.5432A>C (p.Gln1811Pro)	0.8	pathogenic
M1827T	NM_007294.4(BRCA1):c.5480T>C (p.Met1827Thr)	0.2667	benign		A1814V	NM_007294.4(BRCA1):c.5441C>T (p.Ala1814Val)	0.8	pathogenic
P1659L	NM_007294.4(BRCA1):c.4976C>T (p.Pro1659Leu)	0.2667	benign		S1841R	NM_007294.4(BRCA1):c.5523T>A (p.Ser1841Arg)	0.8	pathogenic
A1669V	NM_007294.4(BRCA1):c.5006C>T (p.Ala1669Val)	0.2667	benign		C1767W	NM_007294.4(BRCA1):c.5301T>G (p.Cys1767Trp)	0.7667	pathogenic
D1813V	NM_007294.4(BRCA1):c.5438A>T (p.Asp1813Val)	0.2667	benign		Q1848K	NM_007294.4(BRCA1):c.5542C>A (p.Gln1848Lys)	0.7667	pathogenic
M1652V	NM_007294.4(BRCA1):c.4954A>G (p.Met1652Val)	0.2333	benign		E1661Q	NM_007294.4(BRCA1):c.4981G>C (p.Glu1661Gln)	0.7667	pathogenic
T1681P	NM_007294.4(BRCA1):c.5041A>C (p.Thr1681Pro)	0.2333	benign		Y1703F	NM_007294.4(BRCA1):c.5108A>T (p.Tyr1703Phe)	0.7667	pathogenic
R1744K	NM_007294.4(BRCA1):c.5231G>A (p.Arg1744Lys)	0.2333	benign		L1705Q	NM_007294.4(BRCA1):c.5114T>A (p.Leu1705Gln)	0.7667	pathogenic
K1793R	NM_007294.4(BRCA1):c.5378A>G (p.Lys1793Arg)	0.2333	benign		T1720S	NM_007294.4(BRCA1):c.5158A>T (p.Thr1720Ser)	0.7667	pathogenic
I1807F	NM_007294.4(BRCA1):c.5419A>T (p.Ile1807Phe)	0.2333	benign		R1758T	NM_007294.4(BRCA1):c.5273G>C (p.Arg1758Thr)	0.7667	pathogenic
A1823E	NM_007294.4(BRCA1):c.5468C>A (p.Ala1823Glu)	0.2333	benign		V1791L	NM_007294.4(BRCA1):c.5371G>C (p.Val1791Leu)	0.7667	pathogenic
P1859L	NM_007294.4(BRCA1):c.5576C>T (p.Pro1859Leu)	0.2143	benign		V1792A	NM_007294.4(BRCA1):c.5375T>C (p.Val1792Ala)	0.7667	pathogenic
V1688A	NM_007294.4(BRCA1):c.5063T>C (p.Val1688Ala)	0.2	benign		G1825A	NM_007294.4(BRCA1):c.5474G>C (p.Gly1825Ala)	0.7667	pathogenic
K1724N	NM_007294.4(BRCA1):c.5172A>C (p.Lys1724Asn)	0.2	benign		C1768W	NM_007294.4(BRCA1):c.5304C>G (p.Cys1768Trp)	0.7333	pathogenic
D1733V	NM_007294.4(BRCA1):c.5198A>T (p.Asp1733Val)	0.2	benign		T1773N	NM_007294.4(BRCA1):c.5318C>A (p.Thr1773Asn)	0.7333	pathogenic
S1755F	NM_007294.4(BRCA1):c.5264C>T (p.Ser1755Phe)	0.2	benign		W1815C	NM_007294.4(BRCA1):c.5445G>T (p.Trp1815Cys)	0.7333	pathogenic
R1762T	NM_007294.4(BRCA1):c.5285G>C (p.Arg1762Thr)	0.2	benign		T1684I	NM_007294.4(BRCA1):c.5051C>T (p.Thr1684Ile)	0.7333	pathogenic
S1796L	NM_007294.4(BRCA1):c.5387C>T (p.Ser1796Leu)	0.2	benign		V1687A	NM_007294.4(BRCA1):c.5060T>C (p.Val1687Ala)	0.7333	pathogenic
T1799A	NM_007294.4(BRCA1):c.5395A>G (p.Thr1799Ala)	0.2	benign		V1688D	NM_007294.4(BRCA1):c.5063T>A (p.Val1688Asp)	0.7333	pathogenic
G1801S	NM_007294.4(BRCA1):c.5401G>A (p.Gly1801Ser)	0.2	benign		A1693G	NM_007294.4(BRCA1):c.5078C>G (p.Ala1693Gly)	0.7333	pathogenic
G1803S	NM_007294.4(BRCA1):c.5407G>A (p.Gly1803Ser)	0.2	benign		N1742I	NM_007294.4(BRCA1):c.5225A>T (p.Asn1742Ile)	0.7333	pathogenic
G1820V	NM_007294.4(BRCA1):c.5459G>T (p.Gly1820Val)	0.2	benign		R1744G	NM_007294.4(BRCA1):c.5230A>G (p.Arg1744Gly)	0.7333	pathogenic
I1824T	NM_007294.4(BRCA1):c.5471T>C (p.Ile1824Thr)	0.2	benign		H1746R	NM_007294.4(BRCA1):c.5237A>G (p.His1746Arg)	0.7333	pathogenic
D1851N	NM_007294.4(BRCA1):c.5551G>A (p.Asp1851Asn)	0.2	benign		Q1747L	NM_007294.4(BRCA1):c.5240A>T (p.Gln1747Leu)	0.7333	pathogenic
V1832M	NM_007294.4(BRCA1):c.5494G>A (p.Val1832Met)	0.1667	benign		S1755P	NM_007294.4(BRCA1):c.5263T>C (p.Ser1755Pro)	0.7333	pathogenic
L1679V	NM_007294.4(BRCA1):c.5035C>G (p.Leu1679Val)	0.1667	benign		I1760F	NM_007294.4(BRCA1):c.5278A>T (p.Ile1760Phe)	0.7333	pathogenic
V1688I	NM_007294.4(BRCA1):c.5062G>A (p.Val1688Ile)	0.1667	benign		W1782C	NM_007294.4(BRCA1):c.5346G>T (p.Trp1782Cys)	0.7333	pathogenic
H1732Q	NM_007294.4(BRCA1):c.5196T>A (p.His1732Gln)	0.1667	benign		A1814T	NM_007294.4(BRCA1):c.5440G>A (p.Ala1814Thr)	0.7333	pathogenic
V1741A	NM_007294.4(BRCA1):c.5222T>C (p.Val1741Ala)	0.1667	benign		S1790F	NM_007294.4(BRCA1):c.5369C>T (p.Ser1790Phe)	0.7	pathogenic
D1778E	NM_007294.4(BRCA1):c.5334T>A (p.Asp1778Glu)	0.1667	benign		Y1845S	NM_007294.4(BRCA1):c.5534A>C (p.Tyr1845Ser)	0.7	pathogenic
G1801R	NM_007294.4(BRCA1):c.5401G>C (p.Gly1801Arg)	0.1667	benign		E1683V	NM_007294.4(BRCA1):c.5048A>T (p.Glu1683Val)	0.7	pathogenic
N1819Y	NM_007294.4(BRCA1):c.5455A>T (p.Asn1819Tyr)	0.1667	benign		K1711I	NM_007294.4(BRCA1):c.5132A>T (p.Lys1711Ile)	0.7	pathogenic
E1829K	NM_007294.4(BRCA1):c.5485G>A (p.Glu1829Lys)	0.1667	benign		S1715G	NM_007294.4(BRCA1):c.5143A>G (p.Ser1715Gly)	0.7	pathogenic
Q1846K	NM_007294.4(BRCA1):c.5536C>A (p.Gln1846Lys)	0.1667	benign		K1759T	NM_007294.4(BRCA1):c.5276A>C (p.Lys1759Thr)	0.7	pathogenic
D1851E	NM_007294.4(BRCA1):c.5553C>A (p.Asp1851Glu)	0.1667	benign		F1761Y	NM_007294.4(BRCA1):c.5282T>A (p.Phe1761Tyr)	0.7	pathogenic
M1663L	NM_007294.4(BRCA1):c.4987A>T (p.Met1663Leu)	0.1333	benign		S1790C	NM_007294.4(BRCA1):c.5369C>G (p.Ser1790Cys)	0.7	pathogenic
K1671R	NM_007294.4(BRCA1):c.5012A>G (p.Lys1671Arg)	0.1333	benign		P1812T	NM_007294.4(BRCA1):c.5434C>A (p.Pro1812Thr)	0.7	pathogenic
N1678Y	NM_007294.4(BRCA1):c.5032A>T (p.Asn1678Tyr)	0.1333	benign		L1854Q	NM_007294.4(BRCA1):c.5561T>A (p.Leu1854Gln)	0.6667	pathogenic
L1679R	NM_007294.4(BRCA1):c.5036T>G (p.Leu1679Arg)	0.1333	benign		A1669G	NM_007294.4(BRCA1):c.5006C>G (p.Ala1669Gly)	0.6667	pathogenic
E1683G	NM_007294.4(BRCA1):c.5048A>G (p.Glu1683Gly)	0.1333	benign		F1704L	NM_007294.4(BRCA1):c.5112T>A (p.Phe1704Leu)	0.6667	pathogenic
D1733N	NM_007294.4(BRCA1):c.5197G>A (p.Asp1733Asn)	0.1333	benign		F1717Y	NM_007294.4(BRCA1):c.5150T>A (p.Phe1717Tyr)	0.6667	pathogenic
L1764I	NM_007294.4(BRCA1):c.5290C>A (p.Leu1764Ile)	0.1333	benign		L1729M	NM_007294.4(BRCA1):c.5185C>A (p.Leu1729Met)	0.6667	pathogenic
P1776S	NM_007294.4(BRCA1):c.5326C>T (p.Pro1776Ser)	0.1333	benign		L1729V	NM_007294.4(BRCA1):c.5185C>G (p.Leu1729Val)	0.6667	pathogenic
L1795I	NM_007294.4(BRCA1):c.5383C>A (p.Leu1795Ile)	0.1333	benign		D1778V	NM_007294.4(BRCA1):c.5333A>T (p.Asp1778Val)	0.6667	pathogenic
M1827K	NM_007294.4(BRCA1):c.5480T>A (p.Met1827Lys)	0.1333	benign		E1781V	NM_007294.4(BRCA1):c.5342A>T (p.Glu1781Val)	0.6667	pathogenic
C1847W	NM_007294.4(BRCA1):c.5541C>G (p.Cys1847Trp)	0.1	benign		W1815R	NM_007294.4(BRCA1):c.5443T>A (p.Trp1815Arg)	0.6667	pathogenic
P1856L	NM_007294.4(BRCA1):c.5567C>T (p.Pro1856Leu)	0.1	benign		W1815R	NM_007294.4(BRCA1):c.5443T>C (p.Trp1815Arg)	0.6667	pathogenic
F1662C	NM_007294.4(BRCA1):c.4985T>G (p.Phe1662Cys)	0.1	benign		E1817V	NM_007294.4(BRCA1):c.5450A>T (p.Glu1817Val)	0.6667	pathogenic
T1677A	NM_007294.4(BRCA1):c.5029A>G (p.Thr1677Ala)	0.1	benign		D1818Y	NM_007294.4(BRCA1):c.5452G>T (p.Asp1818Tyr)	0.6667	pathogenic
E1682Q	NM_007294.4(BRCA1):c.5044G>C (p.Glu1682Gln)	0.1	benign		H1822Y	NM_007294.4(BRCA1):c.5464C>T (p.His1822Tyr)	0.6667	pathogenic
T1684S	NM_007294.4(BRCA1):c.5051C>G (p.Thr1684Ser)	0.1	benign		G1825W	NM_007294.4(BRCA1):c.5473G>T (p.Gly1825Trp)	0.6667	pathogenic
M1689L	NM_007294.4(BRCA1):c.5065A>C (p.Met1689Leu)	0.1	benign		C1768F	NM_007294.4(BRCA1):c.5303G>T (p.Cys1768Phe)	0.6333	pathogenic
M1689V	NM_007294.4(BRCA1):c.5065A>G (p.Met1689Val)	0.1	benign		G1770W	NM_007294.4(BRCA1):c.5308G>T (p.Gly1770Trp)	0.6333	pathogenic
N1730I	NM_007294.4(BRCA1):c.5189A>T (p.Asn1730Ile)	0.1	benign		F1772Y	NM_007294.4(BRCA1):c.5315T>A (p.Phe1772Tyr)	0.6333	pathogenic
K1793T	NM_007294.4(BRCA1):c.5378A>C (p.Lys1793Thr)	0.1	benign		L1854R	NM_007294.4(BRCA1):c.5561T>G (p.Leu1854Arg)	0.6333	pathogenic
L1800R	NM_007294.4(BRCA1):c.5399T>G (p.Leu1800Arg)	0.1	benign		E1661G	NM_007294.4(BRCA1):c.4982A>G (p.Glu1661Gly)	0.6333	pathogenic
P1806L	NM_007294.4(BRCA1):c.5417C>T (p.Pro1806Leu)	0.1	benign		E1661V	NM_007294.4(BRCA1):c.4982A>T (p.Glu1661Val)	0.6333	pathogenic
E1829D	NM_007294.4(BRCA1):c.5487G>C (p.Glu1829Asp)	0.1	benign		K1690R	NM_007294.4(BRCA1):c.5069A>G (p.Lys1690Arg)	0.6333	pathogenic
H1862Y	NM_007294.4(BRCA1):c.5584C>T (p.His1862Tyr)	0.0714	benign		E1694V	NM_007294.4(BRCA1):c.5081A>T (p.Glu1694Val)	0.6333	pathogenic
M1663I	NM_007294.4(BRCA1):c.4989G>T (p.Met1663Ile)	0.0667	benign		L1701V	NM_007294.4(BRCA1):c.5101C>G (p.Leu1701Val)	0.6333	pathogenic
T1681I	NM_007294.4(BRCA1):c.5042C>T (p.Thr1681Ile)	0.0667	benign		E1735A	NM_007294.4(BRCA1):c.5204A>C (p.Glu1735Ala)	0.6333	pathogenic
T1684S	NM_007294.4(BRCA1):c.5050A>T (p.Thr1684Ser)	0.0667	benign		N1745H	NM_007294.4(BRCA1):c.5233A>C (p.Asn1745His)	0.6333	pathogenic
G1710R	NM_007294.4(BRCA1):c.5128G>A (p.Gly1710Arg)	0.0667	benign		N1745Y	NM_007294.4(BRCA1):c.5233A>T (p.Asn1745Tyr)	0.6333	pathogenic
H1732N	NM_007294.4(BRCA1):c.5194C>A (p.His1732Asn)	0.0667	benign		N1745K	NM_007294.4(BRCA1):c.5235C>A (p.Asn1745Lys)	0.6333	pathogenic
Q1747E	NM_007294.4(BRCA1):c.5239C>G (p.Gln1747Glu)	0.0667	benign		N1745K	NM_007294.4(BRCA1):c.5235C>G (p.Asn1745Lys)	0.6333	pathogenic
P1776T	NM_007294.4(BRCA1):c.5326C>A (p.Pro1776Thr)	0.0667	benign		P1749S	NM_007294.4(BRCA1):c.5245C>T (p.Pro1749Ser)	0.6333	pathogenic
D1813H	NM_007294.4(BRCA1):c.5437G>C (p.Asp1813His)	0.0667	benign		R1762W	NM_007294.4(BRCA1):c.5284A>T (p.Arg1762Trp)	0.6333	pathogenic
Q1826H	NM_007294.4(BRCA1):c.5478G>T (p.Gln1826His)	0.0667	benign		E1765V	NM_007294.4(BRCA1):c.5294A>T (p.Glu1765Val)	0.6333	pathogenic
L1795H	NM_007294.4(BRCA1):c.5384T>A (p.Leu1795His)	0.0333	benign		I1766F	NM_007294.4(BRCA1):c.5296A>T (p.Ile1766Phe)	0.6333	pathogenic
V1665L	NM_007294.4(BRCA1):c.4993G>T (p.Val1665Leu)	0.0333	benign		F1772L	NM_007294.4(BRCA1):c.5316C>A (p.Phe1772Leu)	0.6333	pathogenic
Y1666F	NM_007294.4(BRCA1):c.4997A>T (p.Tyr1666Phe)	0.0333	benign		Q1779L	NM_007294.4(BRCA1):c.5336A>T (p.Gln1779Leu)	0.6333	pathogenic
L1676F	NM_007294.4(BRCA1):c.5028A>T (p.Leu1676Phe)	0.0333	benign		E1781Q	NM_007294.4(BRCA1):c.5341G>C (p.Glu1781Gln)	0.6333	pathogenic
E1683K	NM_007294.4(BRCA1):c.5047G>A (p.Glu1683Lys)	0.0333	benign		E1781A	NM_007294.4(BRCA1):c.5342A>C (p.Glu1781Ala)	0.6333	pathogenic
Q1721R	NM_007294.4(BRCA1):c.5162A>G (p.Gln1721Arg)	0.0333	benign		V1784G	NM_007294.4(BRCA1):c.5351T>G (p.Val1784Gly)	0.6333	pathogenic
R1726K	NM_007294.4(BRCA1):c.5177G>A (p.Arg1726Lys)	0.0333	benign		V1810E	NM_007294.4(BRCA1):c.5429T>A (p.Val1810Glu)	0.6333	pathogenic
M1728T	NM_007294.4(BRCA1):c.5183T>C (p.Met1728Thr)	0.0333	benign		E1817N	NM_007294.4(BRCA1):c.5449G>C (p.Glu1817Gln)	0.6333	pathogenic
N1730H	NM_007294.4(BRCA1):c.5188A>C (p.Asn1730His)	0.0333	benign		Q1826P	NM_007294.4(BRCA1):c.5477A>C (p.Gln1826Pro)	0.6333	pathogenic
Q1785E	NM_007294.4(BRCA1):c.5353C>G (p.Gln1785Glu)	0.0333	benign		D1739E	NM_007294.4(BRCA1):c.5217T>A (p.Asp1739Glu)	0.6	pathogenic
Q1785P	NM_007294.4(BRCA1):c.5354A>C (p.Gln1785Pro)	0.0333	benign		N1774I	NM_007294.4(BRCA1):c.5321A>T (p.Asn1774Ile)	0.6	pathogenic
H1805Y	NM_007294.4(BRCA1):c.5413C>T (p.His1805Tyr)	0.0333	benign		E1661A	NM_007294.4(BRCA1):c.4982A>C (p.Glu1661Ala)	0.6	pathogenic
V1810L	NM_007294.4(BRCA1):c.5428G>C (p.Val1810Leu)	0.0333	benign		R1670I	NM_007294.4(BRCA1):c.5009G>T (p.Arg1670Ile)	0.6	pathogenic
N1819K	NM_007294.4(BRCA1):c.5457T>A (p.Asn1819Lys)	0.0333	benign		L1786M	NM_007294.4(BRCA1):c.5356C>A (p.Leu1786Met)	0.6	pathogenic
F1821L	NM_007294.4(BRCA1):c.5461T>C (p.Phe1821Leu)	0.0333	benign		S1790Y	NM_007294.4(BRCA1):c.5369C>A (p.Ser1790Tyr)	0.6	pathogenic
D1851V	NM_007294.4(BRCA1):c.5552A>T (p.Asp1851Val)	0.0333	benign		E1836V	NM_007294.4(BRCA1):c.5507A>T (p.Glu1836Val)	0.6	pathogenic
T1675S	NM_007294.4(BRCA1):c.5024C>G (p.Thr1675Ser)	0	benign		S1841C	NM_007294.4(BRCA1):c.5521A>T (p.Ser1841Cys)	0.6	pathogenic
I1855V	NM_007294.4(BRCA1):c.5563A>G (p.Ile1855Val)	0	benign		A1843T	NM_007294.4(BRCA1):c.5527G>A (p.Ala1843Thr)	0.6	pathogenic
Q1857H	NM_007294.4(BRCA1):c.5571G>C (p.Gln1857His)	0	benign		N1774Y	NM_007294.4(BRCA1):c.5320A>T (p.Asn1774Tyr)	0.5667	pathogenic
Q1857H	NM_007294.4(BRCA1):c.5571G>T (p.Gln1857His)	0	benign		C1847S	NM_007294.4(BRCA1):c.5539T>A (p.Cys1847Ser)	0.5667	pathogenic
I1858V	NM_007294.4(BRCA1):c.5572A>G (p.Ile1858Val)	0	benign		E1849V	NM_007294.4(BRCA1):c.5546A>T (p.Glu1849Val)	0.5667	pathogenic
I1858F	NM_007294.4(BRCA1):c.5572A>T (p.Ile1858Phe)	0	benign		T1685S	NM_007294.4(BRCA1):c.5054C>G (p.Thr1685Ser)	0.5667	pathogenic
I1858M	NM_007294.4(BRCA1):c.5574C>G (p.Ile1858Met)	0	benign		E1698K	NM_007294.4(BRCA1):c.5092G>A (p.Glu1698Lys)	0.5667	pathogenic
P1859T	NM_007294.4(BRCA1):c.5575C>A (p.Pro1859Thr)	0	benign		I1707M	NM_007294.4(BRCA1):c.5121T>G (p.Ile1707Met)	0.5667	pathogenic
P1859S	NM_007294.4(BRCA1):c.5575C>T (p.Pro1859Ser)	0	benign		K1711T	NM_007294.4(BRCA1):c.5132A>C (p.Lys1711Thr)	0.5667	pathogenic
H1860N	NM_007294.4(BRCA1):c.5578C>A (p.His1860Asn)	0	benign		C1767G	NM_007294.4(BRCA1):c.5299T>G (p.Cys1767Gly)	0.5667	pathogenic
H1860Q	NM_007294.4(BRCA1):c.5580C>G (p.His1860Gln)	0	benign		M1775L	NM_007294.4(BRCA1):c.5323A>T (p.Met1775Leu)	0.5667	pathogenic
S1861N	NM_007294.4(BRCA1):c.5582G>A (p.Ser1861Asn)	0	benign		L1786V	NM_007294.4(BRCA1):c.5356C>G (p.Leu1786Val)	0.5667	pathogenic
S1861R	NM_007294.4(BRCA1):c.5583C>A (p.Ser1861Arg)	0	benign		K1793M	NM_007294.4(BRCA1):c.5378A>T (p.Lys1793Met)	0.5667	pathogenic
H1862R	NM_007294.4(BRCA1):c.5585A>G (p.His1862Arg)	0	benign		A1814G	NM_007294.4(BRCA1):c.5441C>G (p.Ala1814Gly)	0.5667	pathogenic
H1862Q	NM_007294.4(BRCA1):c.5586C>A (p.His1862Gln)	0	benign		D1818V	NM_007294.4(BRCA1):c.5453A>T (p.Asp1818Val)	0.5667	pathogenic
H1862Q	NM_007294.4(BRCA1):c.5586C>G (p.His1862Gln)	0	benign		V1838L	NM_007294.4(BRCA1):c.5512G>C (p.Val1838Leu)	0.5667	pathogenic
Y1863D	NM_007294.4(BRCA1):c.5587T>G (p.Tyr1863Asp)	0	benign		D1692G	NM_007294.4(BRCA1):c.5075A>G (p.Asp1692Gly)	0.5333	pathogenic
Y1863C	NM_007294.4(BRCA1):c.5588A>G (p.Tyr1863Cys)	0	benign		P1812Q	NM_007294.4(BRCA1):c.5435C>A (p.Pro1812Gln)	0.5333	pathogenic
M1650V	NM_007294.4(BRCA1):c.4948A>G (p.Met1650Val)	0	benign		P1812R	NM_007294.4(BRCA1):c.5435C>G (p.Pro1812Arg)	0.5333	pathogenic
M1650I	NM_007294.4(BRCA1):c.4950G>A (p.Met1650Ile)	0	benign		Q1846P	NM_007294.4(BRCA1):c.5537A>C (p.Gln1846Pro)	0.5333	pathogenic
F1662L	NM_007294.4(BRCA1):c.4984T>C (p.Phe1662Leu)	0	benign		Q1848E	NM_007294.4(BRCA1):c.5542C>G (p.Gln1848Glu)	0.5333	pathogenic
M1663T	NM_007294.4(BRCA1):c.4988T>C (p.Met1663Thr)	0	benign		D1851A	NM_007294.4(BRCA1):c.5552A>C (p.Asp1851Ala)	0.5333	pathogenic
L1664V	NM_007294.4(BRCA1):c.4990C>G (p.Leu1664Val)	0	benign		I1855R	NM_007294.4(BRCA1):c.5564T>G (p.Ile1855Arg)	0.5333	pathogenic
H1672R	NM_007294.4(BRCA1):c.5015A>G (p.His1672Arg)	0	benign		S1651C	NM_007294.4(BRCA1):c.4952C>G (p.Ser1651Cys)	0.5333	pathogenic
H1672L	NM_007294.4(BRCA1):c.5015A>T (p.His1672Leu)	0	benign		H1672N	NM_007294.4(BRCA1):c.5014C>A (p.His1672Asn)	0.5333	pathogenic
M1689I	NM_007294.4(BRCA1):c.5067G>C (p.Met1689Ile)	0	benign		I1680N	NM_007294.4(BRCA1):c.5039T>A (p.Ile1680Asn)	0.5333	pathogenic
F1695L	NM_007294.4(BRCA1):c.5083T>C (p.Phe1695Leu)	0	benign		Q1721H	NM_007294.4(BRCA1):c.5163G>C (p.Gln1721His)	0.5333	pathogenic
N1730T	NM_007294.4(BRCA1):c.5189A>C (p.Asn1730Thr)	0	benign		Q1721H	NM_007294.4(BRCA1):c.5163G>T (p.Gln1721His)	0.5333	pathogenic
N1745S	NM_007294.4(BRCA1):c.5234A>G (p.Asn1745Ser)	0	benign		H1746Q	NM_007294.4(BRCA1):c.5238C>A (p.His1746Gln)	0.5333	pathogenic
D1757E	NM_007294.4(BRCA1):c.5271C>A (p.Asp1757Glu)	0	benign		P1749Q	NM_007294.4(BRCA1):c.5246C>A (p.Pro1749Gln)	0.5333	pathogenic
I1760L	NM_007294.4(BRCA1):c.5278A>C (p.Ile1760Leu)	0	benign		I1766M	NM_007294.4(BRCA1):c.5298C>G (p.Ile1766Met)	0.5333	pathogenic
G1770E	NM_007294.4(BRCA1):c.5309G>A (p.Gly1770Glu)	0	benign		P1776R	NM_007294.4(BRCA1):c.5327C>G (p.Pro1776Arg)	0.5333	pathogenic
Q1779E	NM_007294.4(BRCA1):c.5335C>G (p.Gln1779Glu)	0	benign		W1782L	NM_007294.4(BRCA1):c.5345G>T (p.Trp1782Leu)	0.5333	pathogenic
V1804I	NM_007294.4(BRCA1):c.5410G>A (p.Val1804Ile)	0	benign		V1792L	NM_007294.4(BRCA1):c.5374G>T (p.Val1792Leu)	0.5333	pathogenic
T1816K	NM_007294.4(BRCA1):c.5447C>A (p.Thr1816Lys)	0	benign		F1798C	NM_007294.4(BRCA1):c.5393T>G (p.Phe1798Cys)	0.5333	pathogenic
M1827V	NM_007294.4(BRCA1):c.5479A>G (p.Met1827Val)	0	benign		I1807M	NM_007294.4(BRCA1):c.5421T>G (p.Ile1807Met)	0.5333	pathogenic
T1852A	NM_007294.4(BRCA1):c.5554A>G (p.Thr1852Ala)	0	benign		D1813G	NM_007294.4(BRCA1):c.5438A>G (p.Asp1813Gly)	0.5333	pathogenic
					I1824M	NM_007294.4(BRCA1):c.5472T>G (p.Ile1824Met)	0.5333	pathogenic
					T1773A	NM_007294.4(BRCA1):c.5317A>G (p.Thr1773Ala)	0.5	benign
					M1775I	NM_007294.4(BRCA1):c.5325G>C (p.Met1775Ile)	0.5	benign
					K1793E	NM_007294.4(BRCA1):c.5377A>G (p.Lys1793Glu)	0.5	benign
					R1670T	NM_007294.4(BRCA1):c.5009G>C (p.Arg1670Thr)	0.5	benign
					K1690T	NM_007294.4(BRCA1):c.5069A>C (p.Lys1690Thr)	0.5	benign
					A1693D	NM_007294.4(BRCA1):c.5078C>A (p.Ala1693Asp)	0.5	benign
					E1698Q	NM_007294.4(BRCA1):c.5092G>C (p.Glu1698Gln)	0.5	benign
					E1725D	NM_007294.4(BRCA1):c.5175A>T (p.Glu1725Asp)	0.5	benign
					N1745I	NM_007294.4(BRCA1):c.5234A>T (p.Asn1745Ile)	0.5	benign
					H1746L	NM_007294.4(BRCA1):c.5237A>T (p.His1746Leu)	0.5	benign
					E1754A	NM_007294.4(BRCA1):c.5261A>C (p.Glu1754Ala)	0.5	benign
					Y1769S	NM_007294.4(BRCA1):c.5306A>C (p.Tyr1769Ser)	0.5	benign
					M1775L	NM_007294.4(BRCA1):c.5323A>C (p.Met1775Leu)	0.5	benign
					V1784A	NM_007294.4(BRCA1):c.5351T>C (p.Val1784Ala)	0.5	benign
					G1803R	NM_007294.4(BRCA1):c.5407G>C (p.Gly1803Arg)	0.5	benign
					D1818H	NM_007294.4(BRCA1):c.5452G>C (p.Asp1818His)	0.5	benign
					H1822D	NM_007294.4(BRCA1):c.5464C>G (p.His1822Asp)	0.5	benign
					D1840E	NM_007294.4(BRCA1):c.5520C>A (p.Asp1840Glu)	0.5	benign
					Y1845F	NM_007294.4(BRCA1):c.5534A>T (p.Tyr1845Phe)	0.4667	benign
					K1667M	NM_007294.4(BRCA1):c.5000A>T (p.Lys1667Met)	0.4667	benign
					F1668L	NM_007294.4(BRCA1):c.5004T>A (p.Phe1668Leu)	0.4667	benign
					T1685S	NM_007294.4(BRCA1):c.5053A>T (p.Thr1685Ser)	0.4667	benign
					K1690N	NM_007294.4(BRCA1):c.5070A>T (p.Lys1690Asn)	0.4667	benign
					T1691P	NM_007294.4(BRCA1):c.5071A>C (p.Thr1691Pro)	0.4667	benign
					K1724R	NM_007294.4(BRCA1):c.5171A>G (p.Lys1724Arg)	0.4667	benign
					N1742K	NM_007294.4(BRCA1):c.5226T>G (p.Asn1742Lys)	0.4667	benign
					R1744S	NM_007294.4(BRCA1):c.5232A>C (p.Arg1744Ser)	0.4667	benign
					G1763A	NM_007294.4(BRCA1):c.5288G>C (p.Gly1763Ala)	0.4667	benign
					P1771A	NM_007294.4(BRCA1):c.5311C>G (p.Pro1771Ala)	0.4667	benign
					W1782G	NM_007294.4(BRCA1):c.5344T>G (p.Trp1782Gly)	0.4667	benign
					A1830P	NM_007294.4(BRCA1):c.5488G>C (p.Ala1830Pro)	0.4667	benign
					A1830E	NM_007294.4(BRCA1):c.5489C>A (p.Ala1830Glu)	0.4667	benign
					M1652R	NM_007294.4(BRCA1):c.4955T>G (p.Met1652Arg)	0.4333	benign
					K1667T	NM_007294.4(BRCA1):c.5000A>C (p.Lys1667Thr)	0.4333	benign
					T1684N	NM_007294.4(BRCA1):c.5051C>A (p.Thr1684Asn)	0.4333	benign
					D1692E	NM_007294.4(BRCA1):c.5076T>G (p.Asp1692Glu)	0.4333	benign
					F1717V	NM_007294.4(BRCA1):c.5149T>G (p.Phe1717Val)	0.4333	benign
					K1727I	NM_007294.4(BRCA1):c.5180A>T (p.Lys1727Ile)	0.4333	benign
					N1742K	NM_007294.4(BRCA1):c.5226T>A (p.Asn1742Lys)	0.4333	benign
					R1744S	NM_007294.4(BRCA1):c.5232A>T (p.Arg1744Ser)	0.4333	benign
					K1750Q	NM_007294.4(BRCA1):c.5248A>C (p.Lys1750Gln)	0.4333	benign
					P1771T	NM_007294.4(BRCA1):c.5311C>A (p.Pro1771Thr)	0.4333	benign
					Q1779K	NM_007294.4(BRCA1):c.5335C>A (p.Gln1779Lys)	0.4333	benign
					L1780V	NM_007294.4(BRCA1):c.5338C>G (p.Leu1780Val)	0.4333	benign
					G1820A	NM_007294.4(BRCA1):c.5459G>C (p.Gly1820Ala)	0.4333	benign
					C1828F	NM_007294.4(BRCA1):c.5483G>T (p.Cys1828Phe)	0.4333	benign
					P1831L	NM_007294.4(BRCA1):c.5492C>T (p.Pro1831Leu)	0.4333	benign
					T1834S	NM_007294.4(BRCA1):c.5500A>T (p.Thr1834Ser)	0.4333	benign
					E1836G	NM_007294.4(BRCA1):c.5507A>G (p.Glu1836Gly)	0.4333	benign
					V1838A	NM_007294.4(BRCA1):c.5513T>C (p.Val1838Ala)	0.4333	benign
					Q1848L	NM_007294.4(BRCA1):c.5543A>T (p.Gln1848Leu)	0.4	benign
					Q1848H	NM_007294.4(BRCA1):c.5544G>T (p.Gln1848His)	0.4	benign
					L1854M	NM_007294.4(BRCA1):c.5560C>A (p.Leu1854Met)	0.4	benign
					L1854V	NM_007294.4(BRCA1):c.5560C>G (p.Leu1854Val)	0.4	benign
					L1657V	NM_007294.4(BRCA1):c.4969C>G (p.Leu1657Val)	0.4	benign
					K1690N	NM_007294.4(BRCA1):c.5070A>C (p.Lys1690Asn)	0.4	benign
					F1695Y	NM_007294.4(BRCA1):c.5084T>A (p.Phe1695Tyr)	0.4	benign
					K1724I	NM_007294.4(BRCA1):c.5171A>T (p.Lys1724Ile)	0.4	benign
					R1737T	NM_007294.4(BRCA1):c.5210G>C (p.Arg1737Thr)	0.4	benign
					A1752S	NM_007294.4(BRCA1):c.5254G>T (p.Ala1752Ser)	0.4	benign
					E1754D	NM_007294.4(BRCA1):c.5262A>C (p.Glu1754Asp)	0.4	benign
					T1799N	NM_007294.4(BRCA1):c.5396C>A (p.Thr1799Asn)	0.4	benign
					Q1811H	NM_007294.4(BRCA1):c.5433G>T (p.Gln1811His)	0.4	benign
					A1814P	NM_007294.4(BRCA1):c.5440G>C (p.Ala1814Pro)	0.4	benign
					E1817G	NM_007294.4(BRCA1):c.5450A>G (p.Glu1817Gly)	0.4	benign
					F1821V	NM_007294.4(BRCA1):c.5461T>G (p.Phe1821Val)	0.4	benign
					G1825V	NM_007294.4(BRCA1):c.5474G>T (p.Gly1825Val)	0.4	benign
					L1839V	NM_007294.4(BRCA1):c.5515T>G (p.Leu1839Val)	0.4	benign
					D1813A	NM_007294.4(BRCA1):c.5438A>C (p.Asp1813Ala)	0.3667	benign
					T1852N	NM_007294.4(BRCA1):c.5555C>A (p.Thr1852Asn)	0.3667	benign
					T1658A	NM_007294.4(BRCA1):c.4972A>G (p.Thr1658Ala)	0.3667	benign
					L1676I	NM_007294.4(BRCA1):c.5026T>A (p.Leu1676Ile)	0.3667	benign
					I1680T	NM_007294.4(BRCA1):c.5039T>C (p.Ile1680Thr)	0.3667	benign
					G1710R	NM_007294.4(BRCA1):c.5128G>C (p.Gly1710Arg)	0.3667	benign
					F1717I	NM_007294.4(BRCA1):c.5149T>A (p.Phe1717Ile)	0.3667	benign
					K1727N	NM_007294.4(BRCA1):c.5181A>T (p.Lys1727Asn)	0.3667	benign
					R1758S	NM_007294.4(BRCA1):c.5274A>T (p.Arg1758Ser)	0.3667	benign
					L1764V	NM_007294.4(BRCA1):c.5290C>G (p.Leu1764Val)	0.3667	benign
					E1765G	NM_007294.4(BRCA1):c.5294A>G (p.Glu1765Gly)	0.3667	benign
					T1777R	NM_007294.4(BRCA1):c.5330C>G (p.Thr1777Arg)	0.3667	benign
					D1778A	NM_007294.4(BRCA1):c.5333A>C (p.Asp1778Ala)	0.3667	benign
					K1793N	NM_007294.4(BRCA1):c.5379G>T (p.Lys1793Asn)	0.3667	benign
					T1816P	NM_007294.4(BRCA1):c.5446A>C (p.Thr1816Pro)	0.3667	benign
					I1824F	NM_007294.4(BRCA1):c.5470A>T (p.Ile1824Phe)	0.3667	benign
					T1834A	NM_007294.4(BRCA1):c.5500A>G (p.Thr1834Ala)	0.3667	benign
					A1843G	NM_007294.4(BRCA1):c.5528C>G (p.Ala1843Gly)	0.3667	benign
					N1678I	NM_007294.4(BRCA1):c.5033A>T (p.Asn1678Ile)	0.3333	benign
					I1807N	NM_007294.4(BRCA1):c.5420T>A (p.Ile1807Asn)	0.3333	benign
					Q1848H	NM_007294.4(BRCA1):c.5544G>C (p.Gln1848His)	0.3333	benign
					I1855M	NM_007294.4(BRCA1):c.5565A>G (p.Ile1855Met)	0.3333	benign
					P1659R	NM_007294.4(BRCA1):c.4976C>G (p.Pro1659Arg)	0.3333	benign
					F1668Y	NM_007294.4(BRCA1):c.5003T>A (p.Phe1668Tyr)	0.3333	benign
					I1674V	NM_007294.4(BRCA1):c.5020A>G (p.Ile1674Val)	0.3333	benign
					T1677P	NM_007294.4(BRCA1):c.5029A>C (p.Thr1677Pro)	0.3333	benign
					K1727E	NM_007294.4(BRCA1):c.5179A>G (p.Lys1727Glu)	0.3333	benign
					V1736I	NM_007294.4(BRCA1):c.5206G>A (p.Val1736Ile)	0.3333	benign
					N1745D	NM_007294.4(BRCA1):c.5233A>G (p.Asn1745Asp)	0.3333	benign
					E1754D	NM_007294.4(BRCA1):c.5262A>T (p.Glu1754Asp)	0.3333	benign
					R1758S	NM_007294.4(BRCA1):c.5274A>C (p.Arg1758Ser)	0.3333	benign
					E1765Q	NM_007294.4(BRCA1):c.5293G>C (p.Glu1765Gln)	0.3333	benign
					T1777A	NM_007294.4(BRCA1):c.5329A>G (p.Thr1777Ala)	0.3333	benign
					H1805Q	NM_007294.4(BRCA1):c.5415C>A (p.His1805Gln)	0.3333	benign
					H1805Q	NM_007294.4(BRCA1):c.5415C>G (p.His1805Gln)	0.3333	benign
					H1822N	NM_007294.4(BRCA1):c.5464C>A (p.His1822Asn)	0.3333	benign
					H1822Q	NM_007294.4(BRCA1):c.5466T>A (p.His1822Gln)	0.3333	benign
					H1822Q	NM_007294.4(BRCA1):c.5466T>G (p.His1822Gln)	0.3333	benign
					E1829G	NM_007294.4(BRCA1):c.5486A>G (p.Glu1829Gly)	0.3	benign
					C1847S	NM_007294.4(BRCA1):c.5540G>C (p.Cys1847Ser)	0.3	benign
					E1849Q	NM_007294.4(BRCA1):c.5545G>C (p.Glu1849Gln)	0.3	benign
					S1651A	NM_007294.4(BRCA1):c.4951T>G (p.Ser1651Ala)	0.3	benign
					M1652L	NM_007294.4(BRCA1):c.4954A>C (p.Met1652Leu)	0.3	benign
					L1657M	NM_007294.4(BRCA1):c.4969C>A (p.Leu1657Met)	0.3	benign
					E1661D	NM_007294.4(BRCA1):c.4983A>C (p.Glu1661Asp)	0.3	benign
					E1661D	NM_007294.4(BRCA1):c.4983A>T (p.Glu1661Asp)	0.3	benign
					H1673N	NM_007294.4(BRCA1):c.5017C>A (p.His1673Asn)	0.3	benign
					H1673P	NM_007294.4(BRCA1):c.5018A>C (p.His1673Pro)	0.3	benign
					T1691S	NM_007294.4(BRCA1):c.5071A>T (p.Thr1691Ser)	0.3	benign
					F1695I	NM_007294.4(BRCA1):c.5083T>A (p.Phe1695Ile)	0.3	benign
					E1698D	NM_007294.4(BRCA1):c.5094A>C (p.Glu1698Asp)	0.3	benign
					Q1721L	NM_007294.4(BRCA1):c.5162A>T (p.Gln1721Leu)	0.3	benign
					K1724T	NM_007294.4(BRCA1):c.5171A>C (p.Lys1724Thr)	0.3	benign
					E1725Q	NM_007294.4(BRCA1):c.5173G>C (p.Glu1725Gln)	0.3	benign
					K1727N	NM_007294.4(BRCA1):c.5181A>C (p.Lys1727Asn)	0.3	benign
					N1730K	NM_007294.4(BRCA1):c.5190T>A (p.Asn1730Lys)	0.3	benign
					H1732P	NM_007294.4(BRCA1):c.5195A>C (p.His1732Pro)	0.3	benign
					S1755Y	NM_007294.4(BRCA1):c.5264C>A (p.Ser1755Tyr)	0.3	benign
					K1759E	NM_007294.4(BRCA1):c.5275A>G (p.Lys1759Glu)	0.3	benign
					I1766L	NM_007294.4(BRCA1):c.5296A>C (p.Ile1766Leu)	0.3	benign
					V1808L	NM_007294.4(BRCA1):c.5422G>C (p.Val1808Leu)	0.3	benign
					E1817A	NM_007294.4(BRCA1):c.5450A>C (p.Glu1817Ala)	0.3	benign
					D1818E	NM_007294.4(BRCA1):c.5454C>A (p.Asp1818Glu)	0.3	benign
					D1818E	NM_007294.4(BRCA1):c.5454C>G (p.Asp1818Glu)	0.3	benign
					F1821Y	NM_007294.4(BRCA1):c.5462T>A (p.Phe1821Tyr)	0.3	benign
					E1836A	NM_007294.4(BRCA1):c.5507A>C (p.Glu1836Ala)	0.3	benign
					C1828W	NM_007294.4(BRCA1):c.5484T>G (p.Cys1828Trp)	0.2667	benign
					Q1846E	NM_007294.4(BRCA1):c.5536C>G (p.Gln1846Glu)	0.2667	benign
					E1849G	NM_007294.4(BRCA1):c.5546A>G (p.Glu1849Gly)	0.2667	benign
					M1652I	NM_007294.4(BRCA1):c.4956G>C (p.Met1652Ile)	0.2667	benign
					M1652I	NM_007294.4(BRCA1):c.4956G>T (p.Met1652Ile)	0.2667	benign
					E1660G	NM_007294.4(BRCA1):c.4979A>G (p.Glu1660Gly)	0.2667	benign
					F1662I	NM_007294.4(BRCA1):c.4984T>A (p.Phe1662Ile)	0.2667	benign
					K1667N	NM_007294.4(BRCA1):c.5001G>C (p.Lys1667Asn)	0.2667	benign
					K1667N	NM_007294.4(BRCA1):c.5001G>T (p.Lys1667Asn)	0.2667	benign
					R1670S	NM_007294.4(BRCA1):c.5010A>C (p.Arg1670Ser)	0.2667	benign
					T1675P	NM_007294.4(BRCA1):c.5023A>C (p.Thr1675Pro)	0.2667	benign
					E1694A	NM_007294.4(BRCA1):c.5081A>C (p.Glu1694Ala)	0.2667	benign
					E1698D	NM_007294.4(BRCA1):c.5094A>T (p.Glu1698Asp)	0.2667	benign
					L1705I	NM_007294.4(BRCA1):c.5113C>A (p.Leu1705Ile)	0.2667	benign
					V1719L	NM_007294.4(BRCA1):c.5155G>C (p.Val1719Leu)	0.2667	benign
					Q1747H	NM_007294.4(BRCA1):c.5241A>C (p.Gln1747His)	0.2667	benign
					Q1747H	NM_007294.4(BRCA1):c.5241A>T (p.Gln1747His)	0.2667	benign
					D1757V	NM_007294.4(BRCA1):c.5270A>T (p.Asp1757Val)	0.2667	benign
					R1758I	NM_007294.4(BRCA1):c.5273G>T (p.Arg1758Ile)	0.2667	benign
					E1765D	NM_007294.4(BRCA1):c.5295A>T (p.Glu1765Asp)	0.2667	benign
					P1771H	NM_007294.4(BRCA1):c.5312C>A (p.Pro1771His)	0.2667	benign
					Q1779R	NM_007294.4(BRCA1):c.5336A>G (p.Gln1779Arg)	0.2667	benign
					K1793N	NM_007294.4(BRCA1):c.5379G>C (p.Lys1793Asn)	0.2667	benign
					E1794G	NM_007294.4(BRCA1):c.5381A>G (p.Glu1794Gly)	0.2667	benign
					F1798Y	NM_007294.4(BRCA1):c.5393T>A (p.Phe1798Tyr)	0.2667	benign
					G1801C	NM_007294.4(BRCA1):c.5401G>T (p.Gly1801Cys)	0.2667	benign
					G1825E	NM_007294.4(BRCA1):c.5474G>A (p.Gly1825Glu)	0.2667	benign
					C1828R	NM_007294.4(BRCA1):c.5482T>C (p.Cys1828Arg)	0.2667	benign
					T1834S	NM_007294.4(BRCA1):c.5501C>G (p.Thr1834Ser)	0.2667	benign
					L1839F	NM_007294.4(BRCA1):c.5517G>C (p.Leu1839Phe)	0.2667	benign
					L1839F	NM_007294.4(BRCA1):c.5517G>T (p.Leu1839Phe)	0.2667	benign
					I1680M	NM_007294.4(BRCA1):c.5040T>G (p.Ile1680Met)	0.2333	benign
					I1807S	NM_007294.4(BRCA1):c.5420T>G (p.Ile1807Ser)	0.2333	benign
					Q1846L	NM_007294.4(BRCA1):c.5537A>T (p.Gln1846Leu)	0.2333	benign
					E1849A	NM_007294.4(BRCA1):c.5546A>C (p.Glu1849Ala)	0.2333	benign
					D1851H	NM_007294.4(BRCA1):c.5551G>C (p.Asp1851His)	0.2333	benign
					I1855L	NM_007294.4(BRCA1):c.5563A>C (p.Ile1855Leu)	0.2333	benign
					I1855L	NM_007294.4(BRCA1):c.5563A>T (p.Ile1855Leu)	0.2333	benign
					V1654L	NM_007294.4(BRCA1):c.4960G>C (p.Val1654Leu)	0.2333	benign
					E1660A	NM_007294.4(BRCA1):c.4979A>C (p.Glu1660Ala)	0.2333	benign
					E1660V	NM_007294.4(BRCA1):c.4979A>T (p.Glu1660Val)	0.2333	benign
					K1671N	NM_007294.4(BRCA1):c.5013A>C (p.Lys1671Asn)	0.2333	benign
					K1671N	NM_007294.4(BRCA1):c.5013A>T (p.Lys1671Asn)	0.2333	benign
					I1707V	NM_007294.4(BRCA1):c.5119A>G (p.Ile1707Val)	0.2333	benign
					E1725V	NM_007294.4(BRCA1):c.5174A>T (p.Glu1725Val)	0.2333	benign
					M1728V	NM_007294.4(BRCA1):c.5182A>G (p.Met1728Val)	0.2333	benign
					H1732Q	NM_007294.4(BRCA1):c.5196T>G (p.His1732Gln)	0.2333	benign
					K1750M	NM_007294.4(BRCA1):c.5249A>T (p.Lys1750Met)	0.2333	benign
					N1774T	NM_007294.4(BRCA1):c.5321A>C (p.Asn1774Thr)	0.2333	benign
					H1805R	NM_007294.4(BRCA1):c.5414A>G (p.His1805Arg)	0.2333	benign
					P1806R	NM_007294.4(BRCA1):c.5417C>G (p.Pro1806Arg)	0.2333	benign
					E1817D	NM_007294.4(BRCA1):c.5451G>T (p.Glu1817Asp)	0.2333	benign
					D1818N	NM_007294.4(BRCA1):c.5452G>A (p.Asp1818Asn)	0.2333	benign
					E1836Q	NM_007294.4(BRCA1):c.5506G>C (p.Glu1836Gln)	0.2333	benign
					L1844H	NM_007294.4(BRCA1):c.5531T>A (p.Leu1844His)	0.2333	benign
					E1829V	NM_007294.4(BRCA1):c.5486A>T (p.Glu1829Val)	0.2	benign
					Q1846H	NM_007294.4(BRCA1):c.5538G>T (p.Gln1846His)	0.2	benign
					D1851E	NM_007294.4(BRCA1):c.5553C>G (p.Asp1851Glu)	0.2	benign
					S1651T	NM_007294.4(BRCA1):c.4951T>A (p.Ser1651Thr)	0.2	benign
					S1651Y	NM_007294.4(BRCA1):c.4952C>A (p.Ser1651Tyr)	0.2	benign
					V1654L	NM_007294.4(BRCA1):c.4960G>T (p.Val1654Leu)	0.2	benign
					L1664H	NM_007294.4(BRCA1):c.4991T>A (p.Leu1664His)	0.2	benign
					K1667Q	NM_007294.4(BRCA1):c.4999A>C (p.Lys1667Gln)	0.2	benign
					H1672P	NM_007294.4(BRCA1):c.5014C>G (p.His1672Asp)	0.2	benign
					I1674T	NM_007294.4(BRCA1):c.5021T>C (p.Ile1674Thr)	0.2	benign
					L1679I	NM_007294.4(BRCA1):c.5035C>A (p.Leu1679Ile)	0.2	benign
					E1683Q	NM_007294.4(BRCA1):c.5047G>C (p.Glu1683Gln)	0.2	benign
					Y1716F	NM_007294.4(BRCA1):c.5147A>T (p.Tyr1716Phe)	0.2	benign
					E1731A	NM_007294.4(BRCA1):c.5192A>C (p.Glu1731Ala)	0.2	benign
					K1750E	NM_007294.4(BRCA1):c.5248A>G (p.Lys1750Glu)	0.2	benign
					K1750T	NM_007294.4(BRCA1):c.5249A>C (p.Lys1750Thr)	0.2	benign
					S1755C	NM_007294.4(BRCA1):c.5264C>G (p.Ser1755Cys)	0.2	benign
					I1760V	NM_007294.4(BRCA1):c.5278A>G (p.Ile1760Val)	0.2	benign
					E1765D	NM_007294.4(BRCA1):c.5295A>C (p.Glu1765Asp)	0.2	benign
					S1797T	NM_007294.4(BRCA1):c.5389T>A (p.Ser1797Thr)	0.2	benign
					S1797P	NM_007294.4(BRCA1):c.5389T>C (p.Ser1797Pro)	0.2	benign
					L1800H	NM_007294.4(BRCA1):c.5399T>A (p.Leu1800His)	0.2	benign
					G1820R	NM_007294.4(BRCA1):c.5458G>C (p.Gly1820Arg)	0.2	benign
					Q1826R	NM_007294.4(BRCA1):c.5477A>G (p.Gln1826Arg)	0.2	benign
					M1827I	NM_007294.4(BRCA1):c.5481G>C (p.Met1827Ile)	0.2	benign
					M1827I	NM_007294.4(BRCA1):c.5481G>T (p.Met1827Ile)	0.2	benign
					C1828Y	NM_007294.4(BRCA1):c.5483G>A (p.Cys1828Tyr)	0.2	benign
					A1843S	NM_007294.4(BRCA1):c.5527G>T (p.Ala1843Ser)	0.2	benign
					L1844V	NM_007294.4(BRCA1):c.5530C>G (p.Leu1844Val)	0.2	benign
					E1829A	NM_007294.4(BRCA1):c.5486A>C (p.Glu1829Ala)	0.1667	benign
					I1855K	NM_007294.4(BRCA1):c.5564T>A (p.Ile1855Lys)	0.1667	benign
					M1650R	NM_007294.4(BRCA1):c.4949T>G (p.Met1650Arg)	0.1667	benign
					V1654M	NM_007294.4(BRCA1):c.4960G>A (p.Val1654Met)	0.1667	benign
					M1663L	NM_007294.4(BRCA1):c.4987A>C (p.Met1663Leu)	0.1667	benign
					K1671E	NM_007294.4(BRCA1):c.5011A>G (p.Lys1671Glu)	0.1667	benign
					L1676V	NM_007294.4(BRCA1):c.5026T>G (p.Leu1676Val)	0.1667	benign
					I1680V	NM_007294.4(BRCA1):c.5038A>G (p.Ile1680Val)	0.1667	benign
					T1681N	NM_007294.4(BRCA1):c.5042C>A (p.Thr1681Asn)	0.1667	benign
					E1682G	NM_007294.4(BRCA1):c.5045A>G (p.Glu1682Gly)	0.1667	benign
					A1693S	NM_007294.4(BRCA1):c.5077G>T (p.Ala1693Ser)	0.1667	benign
					E1694Q	NM_007294.4(BRCA1):c.5080G>C (p.Glu1694Gln)	0.1667	benign
					K1724N	NM_007294.4(BRCA1):c.5172A>T (p.Lys1724Asn)	0.1667	benign
					E1725K	NM_007294.4(BRCA1):c.5173G>A (p.Glu1725Lys)	0.1667	benign
					N1730Y	NM_007294.4(BRCA1):c.5188A>T (p.Asn1730Tyr)	0.1667	benign
					K1759Q	NM_007294.4(BRCA1):c.5275A>C (p.Lys1759Gln)	0.1667	benign
					R1762S	NM_007294.4(BRCA1):c.5286G>T (p.Arg1762Ser)	0.1667	benign
					D1778E	NM_007294.4(BRCA1):c.5334T>G (p.Asp1778Glu)	0.1667	benign
					M1783I	NM_007294.4(BRCA1):c.5349G>C (p.Met1783Ile)	0.1667	benign
					M1783I	NM_007294.4(BRCA1):c.5349G>T (p.Met1783Ile)	0.1667	benign
					Q1785K	NM_007294.4(BRCA1):c.5353C>A (p.Gln1785Lys)	0.1667	benign
					K1793Q	NM_007294.4(BRCA1):c.5377A>C (p.Lys1793Gln)	0.1667	benign
					S1796T	NM_007294.4(BRCA1):c.5386T>A (p.Ser1796Thr)	0.1667	benign
					F1798I	NM_007294.4(BRCA1):c.5392T>A (p.Phe1798Ile)	0.1667	benign
					F1798S	NM_007294.4(BRCA1):c.5393T>C (p.Phe1798Ser)	0.1667	benign
					T1799P	NM_007294.4(BRCA1):c.5395A>C (p.Thr1799Pro)	0.1667	benign
					V1804G	NM_007294.4(BRCA1):c.5411T>G (p.Val1804Gly)	0.1667	benign
					H1805D	NM_007294.4(BRCA1):c.5413C>G (p.His1805Asp)	0.1667	benign
					Q1811K	NM_007294.4(BRCA1):c.5431C>A (p.Gln1811Lys)	0.1667	benign
					T1816S	NM_007294.4(BRCA1):c.5446A>T (p.Thr1816Ser)	0.1667	benign
					D1818A	NM_007294.4(BRCA1):c.5453A>C (p.Asp1818Ala)	0.1667	benign
					G1820C	NM_007294.4(BRCA1):c.5458G>T (p.Gly1820Cys)	0.1667	benign
					G1820D	NM_007294.4(BRCA1):c.5459G>A (p.Gly1820Asp)	0.1667	benign
					F1821I	NM_007294.4(BRCA1):c.5461T>A (p.Phe1821Ile)	0.1667	benign
					A1823V	NM_007294.4(BRCA1):c.5468C>T (p.Ala1823Val)	0.1667	benign
					M1827R	NM_007294.4(BRCA1):c.5480T>G (p.Met1827Arg)	0.1667	benign
					P1831H	NM_007294.4(BRCA1):c.5492C>A (p.Pro1831His)	0.1667	benign
					V1832L	NM_007294.4(BRCA1):c.5494G>C (p.Val1832Leu)	0.1667	benign
					Y1845H	NM_007294.4(BRCA1):c.5533T>C (p.Tyr1845His)	0.1333	benign
					C1847G	NM_007294.4(BRCA1):c.5539T>G (p.Cys1847Gly)	0.1333	benign
					D1851G	NM_007294.4(BRCA1):c.5552A>G (p.Asp1851Gly)	0.1333	benign
					M1663I	NM_007294.4(BRCA1):c.4989G>A (p.Met1663Ile)	0.1333	benign
					H1672P	NM_007294.4(BRCA1):c.5015A>C (p.His1672Pro)	0.1333	benign
					I1674L	NM_007294.4(BRCA1):c.5020A>C (p.Ile1674Leu)	0.1333	benign
					N1678H	NM_007294.4(BRCA1):c.5032A>C (p.Asn1678His)	0.1333	benign
					N1678K	NM_007294.4(BRCA1):c.5034T>A (p.Asn1678Lys)	0.1333	benign
					N1678K	NM_007294.4(BRCA1):c.5034T>G (p.Asn1678Lys)	0.1333	benign
					L1679Q	NM_007294.4(BRCA1):c.5036T>A (p.Leu1679Gln)	0.1333	benign
					E1682D	NM_007294.4(BRCA1):c.5046A>C (p.Glu1682Asp)	0.1333	benign
					E1682D	NM_007294.4(BRCA1):c.5046A>T (p.Glu1682Asp)	0.1333	benign
					A1693T	NM_007294.4(BRCA1):c.5077G>A (p.Ala1693Thr)	0.1333	benign
					F1717V	NM_007294.4(BRCA1):c.5149T>C (p.Phe1717Leu)	0.1333	benign
					F1717C	NM_007294.4(BRCA1):c.5150T>G (p.Phe1717Cys)	0.1333	benign
					K1724E	NM_007294.4(BRCA1):c.5170A>G (p.Lys1724Glu)	0.1333	benign
					M1728L	NM_007294.4(BRCA1):c.5182A>C (p.Met1728Leu)	0.1333	benign
					M1728L	NM_007294.4(BRCA1):c.5182A>T (p.Met1728Leu)	0.1333	benign
					M1728I	NM_007294.4(BRCA1):c.5184G>C (p.Met1728Ile)	0.1333	benign
					M1728I	NM_007294.4(BRCA1):c.5184G>T (p.Met1728Ile)	0.1333	benign
					N1745T	NM_007294.4(BRCA1):c.5234A>C (p.Asn1745Thr)	0.1333	benign
					S1755A	NM_007294.4(BRCA1):c.5263T>G (p.Ser1755Ala)	0.1333	benign
					I1760M	NM_007294.4(BRCA1):c.5280C>G (p.Ile1760Met)	0.1333	benign
					R1762S	NM_007294.4(BRCA1):c.5286G>C (p.Arg1762Ser)	0.1333	benign
					N1774K	NM_007294.4(BRCA1):c.5322C>A (p.Asn1774Lys)	0.1333	benign
					N1774K	NM_007294.4(BRCA1):c.5322C>G (p.Asn1774Lys)	0.1333	benign
					S1790A	NM_007294.4(BRCA1):c.5368T>G (p.Ser1790Ala)	0.1333	benign
					E1794A	NM_007294.4(BRCA1):c.5381A>C (p.Glu1794Ala)	0.1333	benign
					L1795R	NM_007294.4(BRCA1):c.5384T>G (p.Leu1795Arg)	0.1333	benign
					S1797A	NM_007294.4(BRCA1):c.5389T>G (p.Ser1797Ala)	0.1333	benign
					L1800I	NM_007294.4(BRCA1):c.5398C>A (p.Leu1800Ile)	0.1333	benign
					G1801A	NM_007294.4(BRCA1):c.5402G>C (p.Gly1801Ala)	0.1333	benign
					H1822L	NM_007294.4(BRCA1):c.5465A>T (p.His1822Leu)	0.1333	benign
					A1823G	NM_007294.4(BRCA1):c.5468C>G (p.Ala1823Gly)	0.1333	benign
					E1836D	NM_007294.4(BRCA1):c.5508G>C (p.Glu1836Asp)	0.1333	benign
					E1836D	NM_007294.4(BRCA1):c.5508G>T (p.Glu1836Asp)	0.1333	benign
					T1777K	NM_007294.4(BRCA1):c.5330C>A (p.Thr1777Lys)	0.1	benign
					L1850V	NM_007294.4(BRCA1):c.5548C>G (p.Leu1850Val)	0.1	benign
					V1654E	NM_007294.4(BRCA1):c.4961T>A (p.Val1654Glu)	0.1	benign
					T1658S	NM_007294.4(BRCA1):c.4972A>T (p.Thr1658Ser)	0.1	benign
					P1659T	NM_007294.4(BRCA1):c.4975C>A (p.Pro1659Thr)	0.1	benign
					P1659S	NM_007294.4(BRCA1):c.4975C>T (p.Pro1659Ser)	0.1	benign
					M1663I	NM_007294.4(BRCA1):c.4989G>C (p.Met1663Ile)	0.1	benign
					K1671I	NM_007294.4(BRCA1):c.5012A>T (p.Lys1671Ile)	0.1	benign
					E1683D	NM_007294.4(BRCA1):c.5049G>C (p.Glu1683Asp)	0.1	benign
					M1689L	NM_007294.4(BRCA1):c.5065A>T (p.Met1689Leu)	0.1	benign
					K1711R	NM_007294.4(BRCA1):c.5132A>G (p.Lys1711Arg)	0.1	benign
					R1726S	NM_007294.4(BRCA1):c.5178A>C (p.Arg1726Ser)	0.1	benign
					R1726S	NM_007294.4(BRCA1):c.5178A>T (p.Arg1726Ser)	0.1	benign
					K1727T	NM_007294.4(BRCA1):c.5180A>C (p.Lys1727Thr)	0.1	benign
					M1728K	NM_007294.4(BRCA1):c.5183T>A (p.Met1728Lys)	0.1	benign
					M1728I	NM_007294.4(BRCA1):c.5184G>A (p.Met1728Ile)	0.1	benign
					E1731V	NM_007294.4(BRCA1):c.5192A>T (p.Glu1731Val)	0.1	benign
					H1732Y	NM_007294.4(BRCA1):c.5194C>T (p.His1732Tyr)	0.1	benign
					D1733A	NM_007294.4(BRCA1):c.5198A>C (p.Asp1733Ala)	0.1	benign
					V1741L	NM_007294.4(BRCA1):c.5221G>C (p.Val1741Leu)	0.1	benign
					Q1747K	NM_007294.4(BRCA1):c.5239C>A (p.Gln1747Lys)	0.1	benign
					Q1756L	NM_007294.4(BRCA1):c.5267A>T (p.Gln1756Leu)	0.1	benign
					P1776R	NM_007294.4(BRCA1):c.5326C>G (p.Pro1776Ala)	0.1	benign
					E1781D	NM_007294.4(BRCA1):c.5343A>T (p.Glu1781Asp)	0.1	benign
					W1782R	NM_007294.4(BRCA1):c.5344T>C (p.Trp1782Arg)	0.1	benign
					E1794V	NM_007294.4(BRCA1):c.5381A>T (p.Glu1794Val)	0.1	benign
					A1814P	NM_007294.4(BRCA1):c.5440G>T (p.Ala1814Ser)	0.1	benign
					E1817D	NM_007294.4(BRCA1):c.5451G>C (p.Glu1817Asp)	0.1	benign
					F1821S	NM_007294.4(BRCA1):c.5462T>C (p.Phe1821Ser)	0.1	benign
					C1828S	NM_007294.4(BRCA1):c.5482T>A (p.Cys1828Ser)	0.1	benign
					C1828S	NM_007294.4(BRCA1):c.5483G>C (p.Cys1828Ser)	0.1	benign
					E1829D	NM_007294.4(BRCA1):c.5487G>T (p.Glu1829Asp)	0.1	benign
					A1830V	NM_007294.4(BRCA1):c.5489C>T (p.Ala1830Val)	0.1	benign
					P1831S	NM_007294.4(BRCA1):c.5491C>T (p.Pro1831Ser)	0.1	benign
					N1678D	NM_007294.4(BRCA1):c.5032A>G (p.Asn1678Asp)	0.0667	benign
					R1758K	NM_007294.4(BRCA1):c.5273G>A (p.Arg1758Lys)	0.0667	benign
					N1774D	NM_007294.4(BRCA1):c.5320A>G (p.Asn1774Asp)	0.0667	benign
					E1849D	NM_007294.4(BRCA1):c.5547G>C (p.Glu1849Asp)	0.0667	benign
					E1849D	NM_007294.4(BRCA1):c.5547G>T (p.Glu1849Asp)	0.0667	benign
					L1850M	NM_007294.4(BRCA1):c.5548C>A (p.Leu1850Met)	0.0667	benign
					T1852S	NM_007294.4(BRCA1):c.5554A>T (p.Thr1852Ser)	0.0667	benign
					V1654G	NM_007294.4(BRCA1):c.4961T>G (p.Val1654Gly)	0.0667	benign
					P1659Q	NM_007294.4(BRCA1):c.4976C>A (p.Pro1659Gln)	0.0667	benign
					E1660D	NM_007294.4(BRCA1):c.4980A>C (p.Glu1660Asp)	0.0667	benign
					E1660D	NM_007294.4(BRCA1):c.4980A>T (p.Glu1660Asp)	0.0667	benign
					L1664I	NM_007294.4(BRCA1):c.4990C>A (p.Leu1664Ile)	0.0667	benign
					H1673Q	NM_007294.4(BRCA1):c.5019C>G (p.His1673Gln)	0.0667	benign
					I1680L	NM_007294.4(BRCA1):c.5038A>C (p.Ile1680Leu)	0.0667	benign
					A1693P	NM_007294.4(BRCA1):c.5077G>C (p.Ala1693Pro)	0.0667	benign
					E1725G	NM_007294.4(BRCA1):c.5174A>C (p.Glu1725Ala)	0.0667	benign
					Q1756K	NM_007294.4(BRCA1):c.5266C>A (p.Gln1756Lys)	0.0667	benign
					Q1756E	NM_007294.4(BRCA1):c.5266C>G (p.Gln1756Glu)	0.0667	benign
					Q1756P	NM_007294.4(BRCA1):c.5267A>C (p.Gln1756Pro)	0.0667	benign
					D1757A	NM_007294.4(BRCA1):c.5270A>C (p.Asp1757Ala)	0.0667	benign
					W1782R	NM_007294.4(BRCA1):c.5344T>A (p.Trp1782Arg)	0.0667	benign
					F1798V	NM_007294.4(BRCA1):c.5392T>G (p.Phe1798Val)	0.0667	benign
					T1799S	NM_007294.4(BRCA1):c.5395A>T (p.Thr1799Ser)	0.0667	benign
					T1799S	NM_007294.4(BRCA1):c.5396C>G (p.Thr1799Ser)	0.0667	benign
					L1800P	NM_007294.4(BRCA1):c.5399T>C (p.Leu1800Pro)	0.0667	benign
					H1805L	NM_007294.4(BRCA1):c.5414A>T (p.His1805Leu)	0.0667	benign
					P1806T	NM_007294.4(BRCA1):c.5416C>A (p.Pro1806Thr)	0.0667	benign
					V1810L	NM_007294.4(BRCA1):c.5428G>T (p.Val1810Leu)	0.0667	benign
					Q1811E	NM_007294.4(BRCA1):c.5431C>G (p.Gln1811Glu)	0.0667	benign
					N1819H	NM_007294.4(BRCA1):c.5455A>C (p.Asn1819His)	0.0667	benign
					N1819T	NM_007294.4(BRCA1):c.5456A>C (p.Asn1819Thr)	0.0667	benign
					N1819I	NM_007294.4(BRCA1):c.5456A>T (p.Asn1819Ile)	0.0667	benign
					N1819K	NM_007294.4(BRCA1):c.5457T>G (p.Asn1819Lys)	0.0667	benign
					F1821L	NM_007294.4(BRCA1):c.5463C>A (p.Phe1821Leu)	0.0667	benign
					F1821L	NM_007294.4(BRCA1):c.5463C>G (p.Phe1821Leu)	0.0667	benign
					I1824L	NM_007294.4(BRCA1):c.5470A>C (p.Ile1824Leu)	0.0667	benign
					I1824S	NM_007294.4(BRCA1):c.5471T>G (p.Ile1824Ser)	0.0667	benign
					Q1826H	NM_007294.4(BRCA1):c.5478G>C (p.Gln1826His)	0.0667	benign
					M1827L	NM_007294.4(BRCA1):c.5479A>C (p.Met1827Leu)	0.0667	benign
					M1827L	NM_007294.4(BRCA1):c.5479A>T (p.Met1827Leu)	0.0667	benign
					P1831T	NM_007294.4(BRCA1):c.5491C>A (p.Pro1831Thr)	0.0667	benign
					V1842L	NM_007294.4(BRCA1):c.5524G>C (p.Val1842Leu)	0.0667	benign
					V1842L	NM_007294.4(BRCA1):c.5524G>T (p.Val1842Leu)	0.0667	benign
					Y1769F	NM_007294.4(BRCA1):c.5306A>T (p.Tyr1769Phe)	0.0333	benign
					D1813E	NM_007294.4(BRCA1):c.5439T>G (p.Asp1813Glu)	0.0333	benign
					E1829Q	NM_007294.4(BRCA1):c.5485G>C (p.Glu1829Gln)	0.0333	benign
					Q1846R	NM_007294.4(BRCA1):c.5537A>G (p.Gln1846Arg)	0.0333	benign
					C1847R	NM_007294.4(BRCA1):c.5539T>C (p.Cys1847Arg)	0.0333	benign
					T1852P	NM_007294.4(BRCA1):c.5554A>C (p.Thr1852Pro)	0.0333	benign
					P1659A	NM_007294.4(BRCA1):c.4975C>G (p.Pro1659Ala)	0.0333	benign
					E1660Q	NM_007294.4(BRCA1):c.4978G>C (p.Glu1660Gln)	0.0333	benign
					M1663V	NM_007294.4(BRCA1):c.4987A>G (p.Met1663Val)	0.0333	benign
					L1664R	NM_007294.4(BRCA1):c.4991T>G (p.Leu1664Arg)	0.0333	benign
					R1670K	NM_007294.4(BRCA1):c.5009G>A (p.Arg1670Lys)	0.0333	benign
					H1673L	NM_007294.4(BRCA1):c.5018A>T (p.His1673Leu)	0.0333	benign
					H1673Q	NM_007294.4(BRCA1):c.5019C>A (p.His1673Gln)	0.0333	benign
					L1676F	NM_007294.4(BRCA1):c.5028A>C (p.Leu1676Phe)	0.0333	benign
					T1677S	NM_007294.4(BRCA1):c.5029A>T (p.Thr1677Ser)	0.0333	benign
					N1678T	NM_007294.4(BRCA1):c.5033A>C (p.Asn1678Thr)	0.0333	benign
					N1678S	NM_007294.4(BRCA1):c.5033A>G (p.Asn1678Ser)	0.0333	benign
					T1681A	NM_007294.4(BRCA1):c.5041A>G (p.Thr1681Ala)	0.0333	benign
					E1682A	NM_007294.4(BRCA1):c.5045A>C (p.Glu1682Ala)	0.0333	benign
					V1688L	NM_007294.4(BRCA1):c.5062G>C (p.Val1688Leu)	0.0333	benign
					E1694D	NM_007294.4(BRCA1):c.5082G>T (p.Glu1694Asp)	0.0333	benign
					N1730D	NM_007294.4(BRCA1):c.5188A>G (p.Asn1730Asp)	0.0333	benign
					H1732D	NM_007294.4(BRCA1):c.5194C>G (p.His1732Asp)	0.0333	benign
					S1755T	NM_007294.4(BRCA1):c.5263T>A (p.Ser1755Thr)	0.0333	benign
					C1767Y	NM_007294.4(BRCA1):c.5300G>A (p.Cys1767Tyr)	0.0333	benign
					Q1785L	NM_007294.4(BRCA1):c.5354A>T (p.Gln1785Leu)	0.0333	benign
					E1794Q	NM_007294.4(BRCA1):c.5380G>C (p.Glu1794Gln)	0.0333	benign
					L1800V	NM_007294.4(BRCA1):c.5398C>G (p.Leu1800Val)	0.0333	benign
					T1802S	NM_007294.4(BRCA1):c.5404A>T (p.Thr1802Ser)	0.0333	benign
					V1804F	NM_007294.4(BRCA1):c.5410G>T (p.Val1804Phe)	0.0333	benign
					H1805N	NM_007294.4(BRCA1):c.5413C>A (p.His1805Asn)	0.0333	benign
					N1819D	NM_007294.4(BRCA1):c.5455A>G (p.Asn1819Asp)	0.0333	benign
					F1821C	NM_007294.4(BRCA1):c.5462T>G (p.Phe1821Cys)	0.0333	benign
					A1830G	NM_007294.4(BRCA1):c.5489C>G (p.Ala1830Gly)	0.0333	benign
					P1831A	NM_007294.4(BRCA1):c.5491C>G (p.Pro1831Ala)	0.0333	benign
					L1795P	NM_007294.4(BRCA1):c.5384T>C (p.Leu1795Pro)	0	benign
					M1650L	NM_007294.4(BRCA1):c.4948A>C (p.Met1650Leu)	0	benign
					M1650L	NM_007294.4(BRCA1):c.4948A>T (p.Met1650Leu)	0	benign
					M1650K	NM_007294.4(BRCA1):c.4949T>A (p.Met1650Lys)	0	benign
					M1650I	NM_007294.4(BRCA1):c.4950G>C (p.Met1650Ile)	0	benign
					M1650I	NM_007294.4(BRCA1):c.4950G>T (p.Met1650Ile)	0	benign
					V1654A	NM_007294.4(BRCA1):c.4961T>C (p.Val1654Ala)	0	benign
					E1660K	NM_007294.4(BRCA1):c.4978G>A (p.Glu1660Lys)	0	benign
					F1662V	NM_007294.4(BRCA1):c.4984T>G (p.Phe1662Val)	0	benign
					F1662L	NM_007294.4(BRCA1):c.4986T>A (p.Phe1662Leu)	0	benign
					F1662L	NM_007294.4(BRCA1):c.4986T>G (p.Phe1662Leu)	0	benign
					V1665A	NM_007294.4(BRCA1):c.4994T>C (p.Val1665Ala)	0	benign
					Y1666H	NM_007294.4(BRCA1):c.4996T>C (p.Tyr1666His)	0	benign
					Y1666D	NM_007294.4(BRCA1):c.4996T>G (p.Tyr1666Asp)	0	benign
					Y1666S	NM_007294.4(BRCA1):c.4997A>C (p.Tyr1666Ser)	0	benign
					K1671Q	NM_007294.4(BRCA1):c.5011A>C (p.Lys1671Gln)	0	benign
					K1671T	NM_007294.4(BRCA1):c.5012A>C (p.Lys1671Thr)	0	benign
					H1672Q	NM_007294.4(BRCA1):c.5016C>A (p.His1672Gln)	0	benign
					H1672Q	NM_007294.4(BRCA1):c.5016C>G (p.His1672Gln)	0	benign
					H1673D	NM_007294.4(BRCA1):c.5017C>G (p.His1673Asp)	0	benign
					T1675N	NM_007294.4(BRCA1):c.5024C>A (p.Thr1675Asn)	0	benign
					T1677S	NM_007294.4(BRCA1):c.5030C>G (p.Thr1677Ser)	0	benign
					I1680F	NM_007294.4(BRCA1):c.5038A>T (p.Ile1680Phe)	0	benign
					T1681S	NM_007294.4(BRCA1):c.5041A>T (p.Thr1681Ser)	0	benign
					T1681S	NM_007294.4(BRCA1):c.5042C>G (p.Thr1681Ser)	0	benign
					E1683A	NM_007294.4(BRCA1):c.5048A>C (p.Glu1683Ala)	0	benign
					M1689I	NM_007294.4(BRCA1):c.5067G>T (p.Met1689Ile)	0	benign
					E1694D	NM_007294.4(BRCA1):c.5082G>C (p.Glu1694Asp)	0	benign
					F1695L	NM_007294.4(BRCA1):c.5085T>G (p.Phe1695Leu)	0	benign
					K1711N	NM_007294.4(BRCA1):c.5133A>T (p.Lys1711Asn)	0	benign
					F1717S	NM_007294.4(BRCA1):c.5150T>C (p.Phe1717Ser)	0	benign
					F1717L	NM_007294.4(BRCA1):c.5151C>A (p.Phe1717Leu)	0	benign
					F1717L	NM_007294.4(BRCA1):c.5151C>G (p.Phe1717Leu)	0	benign
					I1723L	NM_007294.4(BRCA1):c.5167A>C (p.Ile1723Leu)	0	benign
					I1723F	NM_007294.4(BRCA1):c.5167A>T (p.Ile1723Phe)	0	benign
					I1723M	NM_007294.4(BRCA1):c.5169T>G (p.Ile1723Met)	0	benign
					K1724Q	NM_007294.4(BRCA1):c.5170A>C (p.Lys1724Gln)	0	benign
					K1727R	NM_007294.4(BRCA1):c.5180A>G (p.Lys1727Arg)	0	benign
					M1728R	NM_007294.4(BRCA1):c.5183T>G (p.Met1728Arg)	0	benign
					H1732L	NM_007294.4(BRCA1):c.5195A>T (p.His1732Leu)	0	benign
					D1733E	NM_007294.4(BRCA1):c.5199T>A (p.Asp1733Glu)	0	benign
					D1733E	NM_007294.4(BRCA1):c.5199T>G (p.Asp1733Glu)	0	benign
					R1737K	NM_007294.4(BRCA1):c.5210G>A (p.Arg1737Lys)	0	benign
					V1740L	NM_007294.4(BRCA1):c.5218G>C (p.Val1740Leu)	0	benign
					N1742T	NM_007294.4(BRCA1):c.5225A>C (p.Asn1742Thr)	0	benign
					Q1747R	NM_007294.4(BRCA1):c.5240A>G (p.Gln1747Arg)	0	benign
					K1750N	NM_007294.4(BRCA1):c.5250G>C (p.Lys1750Asn)	0	benign
					K1750N	NM_007294.4(BRCA1):c.5250G>T (p.Lys1750Asn)	0	benign
					Q1756H	NM_007294.4(BRCA1):c.5268G>C (p.Gln1756His)	0	benign
					Q1756H	NM_007294.4(BRCA1):c.5268G>T (p.Gln1756His)	0	benign
					D1757G	NM_007294.4(BRCA1):c.5270A>G (p.Asp1757Gly)	0	benign
					D1757E	NM_007294.4(BRCA1):c.5271C>G (p.Asp1757Glu)	0	benign
					R1762G	NM_007294.4(BRCA1):c.5284A>G (p.Arg1762Gly)	0	benign
					E1765K	NM_007294.4(BRCA1):c.5293G>A (p.Glu1765Lys)	0	benign
					E1765A	NM_007294.4(BRCA1):c.5294A>C (p.Glu1765Ala)	0	benign
					T1773S	NM_007294.4(BRCA1):c.5318C>G (p.Thr1773Ser)	0	benign
					Q1779H	NM_007294.4(BRCA1):c.5337A>T (p.Gln1779His)	0	benign
					V1784L	NM_007294.4(BRCA1):c.5350G>C (p.Val1784Leu)	0	benign
					V1784L	NM_007294.4(BRCA1):c.5350G>T (p.Val1784Leu)	0	benign
					Q1785R	NM_007294.4(BRCA1):c.5354A>G (p.Gln1785Arg)	0	benign
					Q1785H	NM_007294.4(BRCA1):c.5355G>C (p.Gln1785His)	0	benign
					Q1785H	NM_007294.4(BRCA1):c.5355G>T (p.Gln1785His)	0	benign
					S1790T	NM_007294.4(BRCA1):c.5368T>A (p.Ser1790Thr)	0	benign
					E1794D	NM_007294.4(BRCA1):c.5382G>T (p.Glu1794Asp)	0	benign
					L1795V	NM_007294.4(BRCA1):c.5383C>G (p.Leu1795Val)	0	benign
					S1796A	NM_007294.4(BRCA1):c.5386T>G (p.Ser1796Ala)	0	benign
					F1798L	NM_007294.4(BRCA1):c.5392T>C (p.Phe1798Leu)	0	benign
					F1798L	NM_007294.4(BRCA1):c.5394C>A (p.Phe1798Leu)	0	benign
					F1798L	NM_007294.4(BRCA1):c.5394C>G (p.Phe1798Leu)	0	benign
					G1801V	NM_007294.4(BRCA1):c.5402G>T (p.Gly1801Val)	0	benign
					T1802K	NM_007294.4(BRCA1):c.5405C>A (p.Thr1802Lys)	0	benign
					T1802R	NM_007294.4(BRCA1):c.5405C>G (p.Thr1802Arg)	0	benign
					V1804L	NM_007294.4(BRCA1):c.5410G>C (p.Val1804Leu)	0	benign
					V1804A	NM_007294.4(BRCA1):c.5411T>C (p.Val1804Ala)	0	benign
					H1805P	NM_007294.4(BRCA1):c.5414A>C (p.His1805Pro)	0	benign
					H1822P	NM_007294.4(BRCA1):c.5465A>C (p.His1822Pro)	0	benign
